# Supplementary material for: Hsp90 inhibition differentially destabilises MAP kinase and TGF-beta signalling components in cancer cells revealed by kinase-targeted chemoproteomics
Source: BMC Cancer. 2012 Jan 25;12:38. doi: 10.1186/1471-2407-12-38 (PMC3342885; doi:10.1186/1471-2407-12-38)
Supplement: Additional file 2 — Supplementary_Table 1. Detailed results of the kinobeads-MS experiments with geldanamycin treatment. [file 1471-2407-12-38-S2.XLSX]

## Sheet: Hs68
				SSMq	number of spectrum-to-sequence matches used for quantification
				UPM	unique peptide matches
				FC vs DMSO	Fold change versus DMSO
				FC Low P<0.025	Fold change, lower confidence interval value (P<0.025)
				FC High P<0.025	Fold change, upper confidence interval value (P<0.025)
				SD log2 FC	Standard Deviation of log2(fold change)
				All kinases identified with at least 2 unique peptide matches
						Hs68- Geldanamycin 12 h							Hs68 - Geldanamycin 24 h
	protein	clustername	kinasename	SSMq	UPM	Pvalue	FC vs DMSO	FC Low P<0.025	FC High P<0.025	log2 FC	SD log2 FC		Pvalue	FC vs DMSO	FC Low P<0.025	FC High P<0.025	log2 FC	SD log2 FC
	IPI00298940.3	AURKA	AurA	61	19	< 1E-15	2.23055	2.11875	2.34825	1.1574	0.0378501		< 1E-15	2.5515	2.42361	2.68613	1.35135	0.0378501
	IPI00020602.1	CSNK2A2	CK2a2	28	11	0.0195579	1.11493	1.02373	1.21426	0.156954	0.0628171		< 1E-15	1.45392	1.33499	1.58345	0.539951	0.0628171
	IPI00465291.3	SIK2	QIK	41	13	< 1E-15	0.63123	0.595382	0.669236	-0.663763	0.0430355		< 1E-15	1.34758	1.27105	1.42872	0.430369	0.0430355
	IPI00410287.3	PRKAA1	AMPKa1	57	24	0.0561543	1.05288	1.00259	1.10569	0.0743403	0.0360213		< 1E-15	1.31304	1.25033	1.3789	0.392916	0.0360213
	IPI00916402.1	AAK1	AAK1	63	19	2.01887e-07	1.14427	1.08939	1.20192	0.194427	0.0361781		< 1E-15	1.30469	1.24212	1.37042	0.383712	0.0361781
	IPI00221141.3	MAPK14	p38a	101	23	0.0620017	1.04401	1.00119	1.08866	0.0621381	0.0308248		< 1E-15	1.28657	1.2338	1.34159	0.363526	0.0308248
	IPI00003479.3	MAPK1	Erk2	85	18	1.85656e-06	1.11589	1.06833	1.16557	0.158198	0.0320617		< 1E-15	1.26306	1.20923	1.31929	0.336926	0.0320617
	IPI00303550.2	MAPK9	JNK2	48	19	0.148969	1.04893	0.988757	1.11276	0.0689151	0.0434831		4.8448e-14	1.26018	1.18789	1.33687	0.333628	0.0434831
	IPI00020898.1	RPS6KA3	RSK2	16	9	0.635047	1.02739	0.930909	1.13387	0.0389809	0.0725858		8.88004e-06	1.25852	1.14034	1.38896	0.331733	0.0725858
	IPI00176469.2	CABC1	ADCK3	8	4	0.938074	1.00955	0.845173	1.2059	0.0137137	0.130814		0.0323716	1.22713	1.02732	1.46579	0.295286	0.130814
	IPI00828081.1	CAMK2D	CaMK2d	242	37	0.379243	0.986716	0.960915	1.01321	-0.0192927	0.0195032		< 1E-15	1.19791	1.16659	1.23008	0.260523	0.0195032
	IPI00014068.1	PAK4	PAK4	43	18	0.0441931	1.07177	1.00675	1.141	0.0999991	0.0460691		8.82707e-08	1.19106	1.1188	1.26799	0.252248	0.0460691
	IPI00013212.1	CSK	CSK	96	36	0.16224	1.03112	0.991535	1.0723	0.044219	0.0288183		< 1E-15	1.17906	1.13379	1.22614	0.237642	0.0288183
	IPI00011488.4	STK4	MST1	21	10	0.000623724	1.16687	1.07276	1.26924	0.222649	0.0618983		0.000355938	1.17176	1.07725	1.27456	0.228679	0.0618983
	IPI00220306.1	MAPK8	JNK1	60	21	0.435224	1.02489	0.970682	1.08213	0.0354734	0.0400013		8.11242e-08	1.16449	1.1029	1.22953	0.219704	0.0400013
	IPI00337426.1	BMP2K	BIKE	20	6	0.539249	0.971102	0.893582	1.05535	-0.0423052	0.0612358		0.00315703	1.13944	1.04848	1.23829	0.188326	0.0612358
	IPI00555838.1	MARK2	MARK2	33	11	0.0376596	0.931059	0.874725	0.99102	-0.103056	0.0459402		0.00092547	1.11564	1.04814	1.18749	0.157874	0.0459402
	IPI00158248.3	MAP2K5	MAP2K5	14	7	0.0584802	1.11636	1.00451	1.24066	0.158801	0.0777059		0.0812416	1.10512	0.994402	1.22817	0.144205	0.0777059
	IPI00910978.1	ULK3	ULK3	29	10	0.188214	0.94373	0.872843	1.02037	-0.0835545	0.0574749		0.221207	1.05367	0.974528	1.13924	0.0754258	0.0574749
	IPI00028566.1	NUAK1	NuaK1	6	4	0.0150318	0.824105	0.712271	0.953498	-0.279099	0.107348		0.638976	1.03954	0.898472	1.20276	0.0559465	0.107348
	IPI00908444.1	CAMK2G	CaMK2g	73	19	1.0714e-05	0.902351	0.863463	0.94299	-0.148239	0.0324253		0.132383	1.03703	0.992335	1.08373	0.0524526	0.0324253
	IPI00657720.1	KIAA0999	QSK	9	6	0.00274422	0.833657	0.744711	0.933227	-0.262474	0.083048		0.675951	1.02721	0.91761	1.14989	0.0387273	0.083048
	IPI00796914.1	AURKB	AurB	29	7	< 1E-15	0.750055	0.700822	0.802746	-0.414932	0.0499731		0.939647	0.997146	0.931695	1.0672	-0.00412299	0.0499731
	IPI00218437.2	CSNK1G3	CK1g3	16	4	0.0768308	0.899253	0.806911	1.00216	-0.153201	0.0797535		0.698014	0.976415	0.876149	1.08815	-0.0344343	0.0797535
	IPI00303797.3	BRAF	BRAF	6	4	0.121414	0.870288	0.741415	1.02156	-0.200435	0.117966		0.744055	0.970945	0.827166	1.13972	-0.042539	0.117966
	IPI00328867.6	SRC	SRC	61	18	0.451703	0.977207	0.926118	1.03111	-0.0332632	0.0395245		0.29546	0.969811	0.919109	1.02331	-0.0442238	0.0395245
	IPI00183118.4	MARK3	MARK3	16	8	0.00351464	0.86404	0.787353	0.948196	-0.210831	0.068412		0.418964	0.958856	0.873754	1.05225	-0.0606137	0.068412
	IPI00018195.3	MAPK3	Erk1	19	7	0.00174176	0.869541	0.800246	0.944835	-0.201675	0.0611273		0.147768	0.936343	0.861725	1.01742	-0.0948911	0.0611273
	IPI00018182.2	TESK1	TESK1	19	7	0.0101262	0.839603	0.740869	0.951496	-0.25222	0.0920867		0.29546	0.931026	0.821541	1.0551	-0.103107	0.0920867
	IPI00385449.4	PRKCA	PKCa	4	4	0.270521	1.13469	0.928806	1.3862	0.182294	0.14737		0.437915	0.916802	0.750455	1.12002	-0.125318	0.14737
	IPI00185037.9	MARK1	MARK1	11	4	0.0245041	0.863474	0.766245	0.973041	-0.211775	0.0879326		0.159129	0.912012	0.809317	1.02774	-0.132875	0.0879326
	IPI00019473.2	MAPK11	p38b	19	6	1.835e-05	0.81203	0.740905	0.889982	-0.300395	0.0674712		0.0501908	0.907553	0.828062	0.994675	-0.139946	0.0674712
	IPI00013219.1	ILK	ILK	6	3	0.00154052	0.775042	0.667283	0.900204	-0.367653	0.110192		0.116977	0.879506	0.757222	1.02154	-0.185235	0.110192
	IPI00014266.1	BRD3	BRD3	13	5	1.39952e-07	0.742932	0.667537	0.826844	-0.428697	0.078767		0.0186944	0.873593	0.784938	0.972261	-0.194967	0.078767
	IPI00064797.1	MARK4	MARK4	4	2	0.00115232	0.721288	0.598192	0.869713	-0.471354	0.137737		0.174272	0.870467	0.721913	1.04959	-0.200138	0.137737
	IPI00022536.1	RPS6KA4	MSK2	8	3	0.00708877	0.809893	0.700935	0.935789	-0.304196	0.106352		0.0543638	0.860893	0.745074	0.994716	-0.216094	0.106352
	IPI00386260.5	MAP3K4	MAP3K4	12	7	6.27906e-06	0.761431	0.679378	0.853394	-0.393215	0.083928		0.00663244	0.848045	0.756658	0.950469	-0.237788	0.083928
	IPI00002804.1	PKN2	PKN2	10	3	7.72715e-14	0.625465	0.5545	0.705512	-0.676999	0.0886438		0.00404986	0.831911	0.737522	0.938379	-0.265499	0.0886438
	IPI00011102.2	CSNK1D	CK1d	5	2	9.00992e-10	0.546057	0.452352	0.659174	-0.872876	0.138575		0.0537961	0.822108	0.681031	0.992409	-0.2826	0.138575
	IPI00163851.5	EIF2AK4	GCN2	6	2	0.148055	0.866043	0.725481	1.03384	-0.20749	0.130357		0.0292268	0.812408	0.680551	0.969811	-0.299724	0.130357
	IPI00792960.2	CAMKK1	CaMKK1	10	4	6.38419e-07	0.631015	0.529477	0.752024	-0.664254	0.129135		0.0256728	0.810025	0.679683	0.965364	-0.303961	0.129135
	IPI00298949.1	GAK	GAK	106	45	< 1E-15	0.77835	0.749049	0.808797	-0.361509	0.0282443		< 1E-15	0.796019	0.766053	0.827157	-0.329125	0.0282443
	IPI00290239.2	CAMKK2	CaMKK2	25	12	< 1E-15	0.66321	0.614537	0.715738	-0.592462	0.0561047		4.96516e-09	0.792604	0.734435	0.85538	-0.335327	0.0561047
	IPI00411984.5	STK3	MST2	4	2	0.0171753	0.77197	0.632588	0.942063	-0.373383	0.146571		0.0262377	0.788192	0.645881	0.961859	-0.343381	0.146571
	IPI00513803.3	MAP3K2	MAP3K2	20	8	0.0900815	0.927828	0.85694	1.00458	-0.108071	0.0585014		9.22266e-09	0.788152	0.727936	0.85335	-0.343454	0.0585014
	IPI00031410.1	mTOR	FRAP	6	5	0.291413	0.853743	0.655994	1.1111	-0.228126	0.193938		0.0818276	0.779894	0.59925	1.01499	-0.358651	0.193938
	IPI00410485.2	TAOK3	TAO3	11	3	2.10986e-05	0.71369	0.614529	0.828852	-0.48663	0.110111		0.00133001	0.775454	0.667711	0.900582	-0.366887	0.110111
	IPI00149094.4	MAP4K2	GCK	5	2	0.00248324	0.677552	0.533519	0.860471	-0.561596	0.175915		0.0437319	0.770971	0.607078	0.979109	-0.375252	0.175915
	IPI00221171.4	ABL1	ABL	49	20	< 1E-15	0.742949	0.705759	0.782098	-0.428665	0.0377994		< 1E-15	0.758135	0.720185	0.798085	-0.399473	0.0377994
	IPI00298625.2	LYN	LYN	48	20	5.07915e-07	0.859784	0.812097	0.910272	-0.217953	0.0420011		< 1E-15	0.755231	0.713343	0.799579	-0.40501	0.0420011
	IPI00552413.2	CDK9	CDK9	7	3	0.000390006	0.691687	0.569597	0.839946	-0.53181	0.142948		0.0065524	0.754745	0.621525	0.916521	-0.405938	0.142948
	IPI00029045.1	IKBKE	IKKe	49	18	< 1E-15	0.736645	0.697667	0.777801	-0.440958	0.0400162		< 1E-15	0.753836	0.713948	0.795953	-0.407677	0.0400162
	IPI00301609.8	NEK9	NEK9	86	37	1.60982e-15	0.851491	0.819186	0.885071	-0.231936	0.0284696		< 1E-15	0.751393	0.722885	0.781024	-0.412361	0.0284696
	IPI00293652.1	IRAK1	IRAK1	8	2	0.124035	0.712689	0.480636	1.05678	-0.488656	0.289963		0.165554	0.741647	0.500166	1.09972	-0.431195	0.289963
	IPI00436355.1	PRKG1	PKG1	19	11	< 1E-15	0.686018	0.629844	0.747202	-0.543681	0.0628838		1.12377e-11	0.739683	0.679115	0.805654	-0.435021	0.0628838
	IPI00216190.1	GSK3B	GSK3B	71	16	< 1E-15	0.709657	0.677384	0.743468	-0.494806	0.0342593		< 1E-15	0.727438	0.694356	0.762096	-0.459104	0.0342593
	IPI00294842.3	MAP4K5	KHS1	32	11	3.09086e-15	0.749171	0.698163	0.803906	-0.416633	0.0519041		< 1E-15	0.727298	0.677779	0.780435	-0.459381	0.0519041
	IPI00021275.4	EPHB2	EphB2	80	27	< 1E-15	0.788138	0.752822	0.825111	-0.343479	0.0337446		< 1E-15	0.72688	0.694309	0.760979	-0.46021	0.0337446
	IPI00002232.2	TAOK1	TAO1	5	2	0.0012614	0.701353	0.571453	0.860781	-0.511787	0.150768		0.00278231	0.722108	0.588364	0.886253	-0.469714	0.150768
	IPI00413961.3	PTK2	FAK	63	30	< 1E-15	0.786636	0.749758	0.825328	-0.346232	0.0353424		< 1E-15	0.721423	0.687602	0.756907	-0.471083	0.0353424
	IPI00023530.7	CDK5	CDK5	36	14	2.47191e-08	0.831264	0.780484	0.885349	-0.266621	0.046397		< 1E-15	0.711241	0.667793	0.757517	-0.491589	0.046397
	IPI00000685.1	CDK7	CDK7	13	4	2.46693e-09	0.68371	0.605508	0.772012	-0.548543	0.0894075		2.5872e-08	0.702619	0.622254	0.793363	-0.509187	0.0894075
	IPI00293613.2	TBK1	TBK1	114	44	< 1E-15	0.757455	0.730455	0.785453	-0.400768	0.0267165		< 1E-15	0.696889	0.672049	0.722649	-0.520998	0.0267165
	IPI00329638.11	ZAK	ZAK	39	18	< 1E-15	0.754568	0.708159	0.804017	-0.406278	0.0467227		< 1E-15	0.675952	0.634379	0.72025	-0.565006	0.0467227
	IPI00783156.1	BMPR2	BMPR2	6	3	7.53156e-10	0.485334	0.387988	0.607105	-1.04295	0.164779		0.000323861	0.65379	0.522656	0.817827	-0.6131	0.164779
	IPI00289329.2	EPHB3	EphB3	18	6	< 1E-15	0.656179	0.602341	0.714829	-0.607839	0.0630148		< 1E-15	0.642237	0.589543	0.699641	-0.638822	0.0630148
	IPI00296337.2	PRKDC	DNAPK	86	61	< 1E-15	0.781689	0.748277	0.816593	-0.355333	0.0321539		< 1E-15	0.626006	0.599249	0.653958	-0.675751	0.0321539
	IPI00002538.1	PDPK1	PDK1	31	12	< 1E-15	0.685936	0.639059	0.736252	-0.543854	0.0521047		< 1E-15	0.625553	0.582803	0.67144	-0.676795	0.0521047
	IPI00013981.4	YES1	YES	35	15	6.42031e-11	0.806079	0.756831	0.858532	-0.311007	0.0464033		< 1E-15	0.619192	0.581362	0.659484	-0.691541	0.0464033
	IPI00029702.1	PTK2B	PYK2	10	4	3.52579e-11	0.606746	0.525277	0.700851	-0.720835	0.10613		1.92808e-11	0.604661	0.523472	0.698442	-0.725802	0.10613
	IPI00000977.1	MAP3K11	MLK3	5	3	9.56889e-07	0.535247	0.420249	0.681713	-0.901724	0.178041		2.77146e-05	0.587343	0.461152	0.748066	-0.767724	0.178041
	IPI00021917.1	RIPK2	RIPK2	60	19	< 1E-15	0.681848	0.644743	0.72109	-0.552477	0.0411875		< 1E-15	0.579139	0.547623	0.612469	-0.788019	0.0411875
	IPI00025698.2	LIMK2	LIMK2	4	2	7.33484e-05	0.64453	0.523426	0.793654	-0.63368	0.153195		3.76548e-07	0.575334	0.467232	0.708448	-0.797528	0.153195
	IPI00217024.1	MAP4K3	KHS2	4	2	0.000710769	0.569203	0.417374	0.776264	-0.812984	0.228369		0.000183583	0.541849	0.397316	0.738959	-0.884038	0.228369
	IPI00552750.2	TNK2	ACK	13	6	< 1E-15	0.536098	0.466746	0.615755	-0.899431	0.101969		< 1E-15	0.524441	0.456597	0.602365	-0.931149	0.101969
	IPI00006283.3	TAOK2	TAO2	10	3	< 1E-15	0.535674	0.466529	0.615067	-0.900573	0.101729		< 1E-15	0.520357	0.453189	0.59748	-0.942426	0.101729
	IPI00465168.4	TAOK2	TAO2	10	3	< 1E-15	0.535674	0.466529	0.615067	-0.900573	0.101729		< 1E-15	0.520357	0.453189	0.59748	-0.942426	0.101729
	IPI00412672.1	PKN1	PKN1	8	3	< 1E-15	0.560097	0.489191	0.641281	-0.836251	0.0996323		< 1E-15	0.510956	0.446271	0.585017	-0.968729	0.0996323
	IPI00292228.1	GSK3A	GSK3A	46	13	< 1E-15	0.612976	0.577807	0.650284	-0.706099	0.0434901		< 1E-15	0.506774	0.477699	0.537618	-0.980586	0.0434901
	IPI00909627.1	PKMYT1	MYT1	16	7	< 1E-15	0.520834	0.448878	0.604324	-0.941104	0.109438		< 1E-15	0.496843	0.428202	0.576488	-1.00914	0.109438
	IPI00294344.2	FES	FES	33	13	< 1E-15	0.496533	0.453853	0.543226	-1.01004	0.0661554		< 1E-15	0.49387	0.451419	0.540313	-1.0178	0.0661554
	IPI00005142.1	FGFR1	FGFR1	4	2	< 1E-15	0.358684	0.286893	0.448439	-1.47921	0.164387		1.13271e-10	0.473014	0.37834	0.591378	-1.08005	0.164387
	IPI00021267.1	EPHA2	EphA2	160	63	< 1E-15	0.590588	0.57094	0.610912	-0.759777	0.0249045		< 1E-15	0.467259	0.451714	0.483339	-1.09771	0.0249045
	IPI00448798.6	CSNK1A1	CK1a	14	4	< 1E-15	0.343248	0.30473	0.386635	-1.54268	0.0876121		< 1E-15	0.46652	0.414169	0.525489	-1.09999	0.0876121
	IPI00219012.4	FYN	FYN	12	5	< 1E-15	0.53256	0.469148	0.604543	-0.908984	0.0933167		< 1E-15	0.442322	0.389655	0.502109	-1.17683	0.0933167
	IPI00029219.1	ACVR1	ALK2	48	10	< 1E-15	0.533935	0.503509	0.566199	-0.905265	0.0431867		< 1E-15	0.436428	0.411559	0.462801	-1.19618	0.0431867
	IPI00289342.1	EPHB4	EphB4	58	23	< 1E-15	0.536569	0.508131	0.566598	-0.898165	0.0400832		< 1E-15	0.427259	0.404614	0.45117	-1.22682	0.0400832
	IPI00181703.1	MAP3K3	MAP3K3	8	3	< 1E-15	0.461843	0.404379	0.527473	-1.11453	0.097804		< 1E-15	0.420263	0.367973	0.479985	-1.25063	0.097804
	IPI00329488.4	ABL2	ARG	35	11	< 1E-15	0.393321	0.359614	0.430187	-1.34622	0.0659477		< 1E-15	0.389094	0.355749	0.425564	-1.36181	0.0659477
	IPI00005733.1	TGFBR1	TGFbR1	13	6	< 1E-15	0.350246	0.312938	0.392002	-1.51356	0.0829042		< 1E-15	0.357634	0.319539	0.400271	-1.48344	0.0829042
	IPI00018274.1	EGFR	EGFR	40	15	< 1E-15	0.497135	0.467211	0.528976	-1.00829	0.0456962		< 1E-15	0.35571	0.334298	0.378492	-1.49123	0.0456962
	IPI00025830.1	WEE1	Wee1	36	7	< 1E-15	0.305909	0.286117	0.32707	-1.70883	0.0492333		< 1E-15	0.336029	0.314288	0.359273	-1.57334	0.0492333
	IPI00294528.1	MET	MET	7	2	< 1E-15	0.388791	0.32636	0.463164	-1.36293	0.128842		< 1E-15	0.329691	0.276751	0.392759	-1.60081	0.128842
	IPI00022353.4	TYK2	TYK2	13	5	< 1E-15	0.25752	0.223159	0.297172	-1.95724	0.105416		< 1E-15	0.314233	0.272304	0.362617	-1.67009	0.105416
	IPI00027721.1	PDGFRA	PDGFRa	10	5	< 1E-15	0.195406	0.166942	0.228724	-2.35545	0.115884		< 1E-15	0.296806	0.25357	0.347413	-1.75241	0.115884
	IPI00008318.1	EPHA4	EphA4	39	28	< 1E-15	0.358907	0.335516	0.383927	-1.47832	0.0496049		< 1E-15	0.273921	0.256069	0.293017	-1.86817	0.0496049
	IPI00004409.2	DDR2	DDR2	25	16	< 1E-15	0.20495	0.183927	0.228377	-2.28665	0.0796657		< 1E-15	0.265707	0.238451	0.296079	-1.91209	0.0796657
	IPI00029263.2	FER	FER	37	22	< 1E-15	0.332545	0.311861	0.354602	-1.58838	0.047269		< 1E-15	0.255157	0.239286	0.27208	-1.97054	0.047269
	IPI00784013.1	JAK1	JAK1	47	22	< 1E-15	0.175228	0.162877	0.188515	-2.5127	0.0537994		< 1E-15	0.237146	0.220431	0.255128	-2.07615	0.0537994
	IPI00015902.3	PDGFRB	PDGFRb	80	24	< 1E-15	0.454054	0.432453	0.476734	-1.13906	0.0358782		< 1E-15	0.229781	0.218849	0.241258	-2.12167	0.0358782

## Sheet: SW480
						SW480- Geldanamycin 12 h							SW480 - Geldanamycin 24 h
	protein	clustername	kinasename	SSMq	UPM	Pvalue	FC vs DMSO	FC Low P<0.025	FC High P<0.025	log2 FC	SD log2 FC		Pvalue	FC vs DMSO	FC Low P<0.025	FC High P<0.025	log2 FC	SD log2 FC
	IPI00298940.3	AURKA	AurA	47	16	< 1E-15	1.65497	1.58695	1.7259	0.726805	0.030891		< 1E-15	1.96478	1.88403	2.04899	0.974368	0.030891
	IPI00028566.1	NUAK1	NuaK1	6	3	0.468814	0.949212	0.832704	1.08202	-0.0751973	0.096391		0.00970448	1.19773	1.05072	1.36531	0.260299	0.096391
	IPI00221141.3	MAPK14	p38a	35	8	0.538916	1.0179	0.966097	1.07248	0.0255985	0.0384484		1.48614e-05	1.12619	1.06887	1.18658	0.17145	0.0384484
	IPI00014068.1	PAK4	PAK4	37	9	3.26641e-10	0.838566	0.794535	0.885037	-0.254003	0.0397009		0.28143	1.03231	0.978103	1.08951	0.045872	0.0397009
	IPI00011488.4	STK4	MST1	42	9	0.011824	0.943055	0.902662	0.985255	-0.0845861	0.0322223		0.645683	1.011	0.9677	1.05624	0.015788	0.0322223
	IPI00303550.2	MAPK9	JNK2	36	8	0.00748262	0.933741	0.889773	0.979882	-0.0989053	0.0355026		0.683376	1.01075	0.963158	1.0607	0.0154298	0.0355026
	IPI00003479.3	MAPK1	Erk2	54	10	3.07288e-07	0.898141	0.862713	0.935023	-0.154987	0.0296228		0.769531	1.00653	0.966828	1.04786	0.00939195	0.0296228
	IPI00410287.3	PRKAA1	AMPKa1	36	10	1.09717e-08	0.875638	0.837394	0.915628	-0.191594	0.0328714		0.902297	1.0028	0.959003	1.0486	0.00403536	0.0328714
	IPI00828081.1	CAMK2D	CaMK2d	46	10	< 1E-15	0.769208	0.737431	0.802353	-0.378555	0.0310535		0.140298	0.966694	0.926759	1.00835	-0.0488686	0.0310535
	IPI00290239.2	CAMKK2	CaMKK2	36	10	2.9737e-12	0.856603	0.820735	0.894039	-0.223301	0.0314852		0.108961	0.963473	0.92313	1.00558	-0.0536834	0.0314852
	IPI00218437.2	CSNK1G3	CK1g3	23	6	6.31469e-08	0.805114	0.745525	0.869465	-0.312735	0.0565998		0.268499	0.9545	0.883855	1.03079	-0.0671823	0.0565998
	IPI00021331.1	NEK2	NEK2	12	7	0.591827	0.974887	0.89536	1.06148	-0.0366932	0.0626362		0.24812	0.947592	0.870292	1.03176	-0.0776614	0.0626362
	IPI00440727.1	BRD4	BRD4	5	2	0.0025814	0.835918	0.747257	0.935099	-0.258566	0.0825293		0.31212	0.939639	0.839976	1.05113	-0.0898222	0.0825293
	IPI00216470.1	PIP4K2B	PIP5K2B	5	2	0.0358686	0.821586	0.68909	0.979557	-0.283517	0.129448		0.457972	0.930956	0.780822	1.10996	-0.103215	0.129448
	IPI00176469.2	CABC1	ADCK3	18	6	0.000932327	0.874399	0.809746	0.944214	-0.193636	0.0565419		0.0742705	0.928197	0.859566	1.00231	-0.107497	0.0565419
	IPI00020602.1	CSNK2A2	CK2a2	41	11	8.40634e-12	0.847723	0.809092	0.888198	-0.238335	0.034331		0.00141309	0.924214	0.882098	0.968341	-0.113701	0.034331
	IPI00220306.1	MAPK8	JNK1	39	8	3.71134e-05	0.901329	0.859071	0.945666	-0.149874	0.0353452		0.00192461	0.924137	0.880809	0.969595	-0.113822	0.0353452
	IPI00301609.8	NEK9	NEK9	44	12	5.63408e-10	1.14066	1.09499	1.18824	0.189868	0.0300783		2.02049e-05	0.912588	0.876048	0.950652	-0.131964	0.0300783
	IPI00916402.1	AAK1	AAK1	34	7	1.85045e-13	0.827383	0.787263	0.869548	-0.273372	0.0365869		2.30048e-05	0.895388	0.85197	0.941018	-0.159416	0.0365869
	IPI00298949.1	GAK	GAK	52	13	< 1E-15	0.839226	0.806266	0.873535	-0.252868	0.0294922		3.65009e-09	0.884278	0.849548	0.920428	-0.177427	0.0294922
	IPI00016613.2	CSNK2A1	CK2a1	34	8	2.07904e-05	0.851198	0.791866	0.914975	-0.232433	0.0531827		0.000377169	0.87325	0.812381	0.938679	-0.195534	0.0531827
	IPI00152303.7	PIP4K2C	PIP5K2C	49	11	< 1E-15	0.785064	0.754655	0.816698	-0.349118	0.029078		3.3115e-11	0.872956	0.839143	0.908132	-0.196018	0.029078
	IPI00064797.1	MARK4	MARK4	5	2	0.0300789	0.730427	0.556615	0.958516	-0.453187	0.200032		0.354543	0.871808	0.664352	1.14404	-0.197918	0.200032
	IPI00307755.3	PRKAA2	AMPKa2	32	9	1.39888e-13	0.813714	0.771096	0.858689	-0.297406	0.0395983		4.61496e-07	0.867796	0.822345	0.91576	-0.204572	0.0395983
	IPI00013212.1	CSK	CSK	43	11	< 1E-15	0.770966	0.742047	0.801013	-0.37526	0.028142		2.00556e-15	0.85462	0.822562	0.887927	-0.226645	0.028142
	IPI00791893.1	CSNK1G1	CK1g1	9	2	0.000171864	0.775473	0.681747	0.882084	-0.366852	0.0948162		0.0164969	0.848079	0.745577	0.964671	-0.23773	0.0948162
	IPI00792960.2	CAMKK1	CaMKK1	24	8	6.54662e-07	0.818652	0.757908	0.884264	-0.288678	0.0567486		3.86746e-05	0.846444	0.783638	0.914284	-0.240513	0.0567486
	IPI00018182.2	TESK1	TESK1	26	7	0.000352796	0.859517	0.793074	0.931527	-0.218402	0.0592203		5.73895e-05	0.843544	0.778335	0.914216	-0.245465	0.0592203
	IPI00009688.1	PIP4K2A	PIP5K2A	12	5	0.000167045	0.813287	0.732618	0.902838	-0.298164	0.076889		0.00167172	0.8404	0.757042	0.932936	-0.250852	0.076889
	IPI00555838.1	MARK2	MARK2	48	14	< 1E-15	0.788749	0.758913	0.819759	-0.342362	0.028384		< 1E-15	0.825004	0.793797	0.857439	-0.277526	0.028384
	IPI00102677.1	TESK2	TESK2	16	7	2.19117e-07	0.780286	0.711871	0.855277	-0.357925	0.067545		6.37192e-05	0.824607	0.752306	0.903858	-0.278221	0.067545
	IPI00021275.4	EPHB2	EphB2	34	9	< 1E-15	0.746579	0.711696	0.783171	-0.421634	0.0352209		2.00556e-15	0.821437	0.783057	0.861698	-0.283778	0.0352209
	IPI00328149.3	EIF2AK1	HRI	14	7	1.85045e-13	0.713112	0.652579	0.77926	-0.4878	0.0652941		4.30584e-06	0.807528	0.73898	0.882434	-0.308416	0.0652941
	IPI00647707.3	ADCK4	ADCK4	9	3	0.00470981	0.831544	0.735419	0.940233	-0.266136	0.0904212		0.000196064	0.785607	0.694793	0.888291	-0.34812	0.0904212
	IPI00908444.1	CAMK2G	CaMK2g	32	8	< 1E-15	0.625418	0.596789	0.655419	-0.677108	0.0344887		< 1E-15	0.778839	0.743188	0.8162	-0.360603	0.0344887
	IPI00183118.4	MARK3	MARK3	27	7	< 1E-15	0.771702	0.73086	0.814826	-0.373884	0.0400248		< 1E-15	0.772035	0.731176	0.815178	-0.373261	0.0400248
	IPI00018195.3	MAPK3	Erk1	24	6	< 1E-15	0.687117	0.647301	0.729382	-0.541372	0.0439383		< 1E-15	0.770288	0.725652	0.817669	-0.376531	0.0439383
	IPI00410344.3	PLK4	PLK4	20	6	< 1E-15	0.74597	0.695674	0.799902	-0.42281	0.0513808		3.92668e-15	0.75295	0.702184	0.807387	-0.409374	0.0513808
	IPI00328867.6	SRC	SRC	27	8	< 1E-15	0.641572	0.606356	0.678832	-0.640317	0.0415533		< 1E-15	0.748059	0.706998	0.791504	-0.418777	0.0415533
	IPI00337426.1	BMP2K	BIKE	23	8	< 1E-15	0.758897	0.717834	0.80231	-0.398023	0.0409459		< 1E-15	0.745018	0.704706	0.787636	-0.424653	0.0409459
	IPI00011102.2	CSNK1D	CK1d	19	5	< 1E-15	0.589746	0.540065	0.643997	-0.761834	0.0647753		1.38023e-13	0.714006	0.653858	0.779688	-0.485991	0.0647753
	IPI00026689.4	CDC2	CDC2	9	3	0.0128849	0.813941	0.696572	0.951087	-0.297004	0.114619		3.11901e-05	0.711285	0.608718	0.831133	-0.491501	0.114619
	IPI00002804.1	PKN2	PKN2	18	7	< 1E-15	0.611964	0.567339	0.660099	-0.708481	0.0557328		< 1E-15	0.704114	0.652769	0.759497	-0.50612	0.0557328
	IPI00915837.1	STK16	MPSK1	8	4	7.55484e-05	0.743733	0.644956	0.857638	-0.427143	0.10489		1.64314e-06	0.699219	0.606354	0.806307	-0.516183	0.10489
	IPI00025679.5	SIK1	SIK	9	3	0.0122604	0.845435	0.745299	0.959024	-0.242235	0.0927928		1.0462e-08	0.686877	0.605522	0.779164	-0.541875	0.0927928
	IPI00783156.1	BMPR2	BMPR2	19	6	< 1E-15	0.49561	0.454131	0.540878	-1.01272	0.0643355		< 1E-15	0.685645	0.628261	0.74827	-0.544466	0.0643355
	IPI00910978.1	ULK3	ULK3	23	8	< 1E-15	0.655476	0.607669	0.707043	-0.609386	0.0557428		< 1E-15	0.685086	0.63512	0.738983	-0.545642	0.0557428
	IPI00221171.4	ABL1	ABL	35	10	< 1E-15	0.708658	0.676016	0.742877	-0.496838	0.0347109		< 1E-15	0.675811	0.644681	0.708444	-0.565308	0.0347109
	IPI00216190.1	GSK3B	GSK3B	51	13	< 1E-15	0.580456	0.554721	0.607385	-0.784742	0.0333798		< 1E-15	0.670309	0.64059	0.701406	-0.577103	0.0333798
	IPI00303797.3	BRAF	BRAF	17	6	< 1E-15	0.657729	0.604171	0.716034	-0.604436	0.0625181		< 1E-15	0.669248	0.614752	0.728574	-0.579388	0.0625181
	IPI00027729.1	CSNK1E	CK1e	15	5	3.2966e-09	0.757471	0.692057	0.829067	-0.400738	0.0664793		< 1E-15	0.66208	0.604904	0.72466	-0.594923	0.0664793
	IPI00163851.5	EIF2AK4	GCN2	19	5	3.14355e-15	0.602376	0.531936	0.682145	-0.731263	0.0915377		4.71934e-11	0.654201	0.5777	0.740832	-0.612195	0.0915377
	IPI00296337.2	PRKDC	DNAPK	33	10	< 1E-15	0.733507	0.698801	0.769935	-0.447118	0.0356774		< 1E-15	0.644141	0.613664	0.676132	-0.634551	0.0356774
	IPI00022536.1	RPS6KA4	MSK2	25	9	< 1E-15	0.65375	0.608096	0.702833	-0.613188	0.0532862		< 1E-15	0.641341	0.596553	0.689492	-0.640836	0.0532862
	IPI00006471.3	MELK	MELK	26	7	< 1E-15	0.650333	0.617594	0.684807	-0.62075	0.0380202		< 1E-15	0.640885	0.608622	0.674859	-0.641862	0.0380202
	IPI00014873.2	CDK10	CDK10	21	6	< 1E-15	0.689429	0.645958	0.735825	-0.536527	0.0479395		< 1E-15	0.635857	0.595764	0.678648	-0.653225	0.0479395
	IPI00386260.5	MAP3K4	MAP3K4	37	11	< 1E-15	0.636796	0.605047	0.670211	-0.651097	0.0376452		< 1E-15	0.634718	0.603072	0.668024	-0.655812	0.0376452
	IPI00009334.5	PRKD2	PKD2	3	2	0.0384527	0.681837	0.481707	0.965111	-0.552502	0.25575		0.0139569	0.634036	0.447937	0.897451	-0.657364	0.25575
	IPI00031681.1	CDK2	CDK2	28	8	5.59223e-12	0.817853	0.773087	0.865211	-0.290087	0.0414339		< 1E-15	0.625815	0.59156	0.662053	-0.676192	0.0414339
	IPI00657720.1	KIAA0999	QSK	22	7	< 1E-15	0.68909	0.645755	0.735333	-0.537236	0.047809		< 1E-15	0.625544	0.586205	0.667522	-0.676818	0.047809
	IPI00221305.4	CAMK2B	CaMK2b	11	3	3.85664e-13	0.635705	0.563567	0.717076	-0.653571	0.0886575		4.61584e-14	0.625069	0.554138	0.705078	-0.677913	0.0886575
	IPI00552413.2	CDK9	CDK9	25	7	< 1E-15	0.656219	0.612048	0.703577	-0.607751	0.0512915		< 1E-15	0.620462	0.578699	0.66524	-0.688584	0.0512915
	IPI00477982.1	RPS6KA1	RSK3	30	9	< 1E-15	0.586379	0.555964	0.618457	-0.770096	0.0392051		< 1E-15	0.608179	0.576633	0.64145	-0.717433	0.0392051
	IPI00002232.2	TAOK1	TAO1	6	2	1.24906e-10	0.625214	0.543183	0.719633	-0.677578	0.103526		1.12276e-12	0.595679	0.517523	0.685638	-0.747393	0.103526
	IPI00293652.1	IRAK1	IRAK1	20	5	1.63971e-14	0.661569	0.596272	0.734015	-0.596038	0.0764896		< 1E-15	0.595432	0.536663	0.660636	-0.747992	0.0764896
	IPI00289329.2	EPHB3	EphB3	18	6	< 1E-15	0.594834	0.550766	0.642427	-0.749442	0.0566569		< 1E-15	0.582761	0.539587	0.629389	-0.779025	0.0566569
	IPI00018597.1	SYK	SYK	47	10	< 1E-15	0.59977	0.576175	0.624331	-0.737519	0.0295424		< 1E-15	0.581663	0.55878	0.605483	-0.781745	0.0295424
	IPI00020898.1	RPS6KA3	RSK2	21	7	< 1E-15	0.545244	0.510804	0.582007	-0.875025	0.0480269		< 1E-15	0.579212	0.542627	0.618265	-0.787836	0.0480269
	IPI00013219.1	ILK	ILK	20	7	< 1E-15	0.605376	0.562986	0.650958	-0.724097	0.0534351		< 1E-15	0.57408	0.533882	0.617306	-0.800675	0.0534351
	IPI00023530.7	CDK5	CDK5	43	12	1.01791e-11	0.848658	0.810081	0.889071	-0.236745	0.0342429		< 1E-15	0.561429	0.535909	0.588164	-0.832825	0.0342429
	IPI00030273.1	MST1R	RON	14	5	< 1E-15	0.585824	0.530909	0.64642	-0.77146	0.0724512		< 1E-15	0.549455	0.497949	0.606289	-0.863927	0.0724512
	IPI00413961.3	PTK2	FAK	28	8	< 1E-15	0.609027	0.577874	0.641861	-0.715421	0.0386494		< 1E-15	0.531203	0.504031	0.559841	-0.912664	0.0386494
	IPI00909627.1	PKMYT1	MYT1	30	7	< 1E-15	0.532406	0.501603	0.565101	-0.9094	0.0438678		< 1E-15	0.529887	0.499229	0.562427	-0.916244	0.0438678
	IPI00158248.3	MAP2K5	MAP2K5	21	7	< 1E-15	0.605718	0.563928	0.650605	-0.723282	0.0526203		< 1E-15	0.523775	0.487638	0.562589	-0.932982	0.0526203
	IPI00000685.1	CDK7	CDK7	21	7	< 1E-15	0.667636	0.623129	0.715321	-0.582867	0.0507809		< 1E-15	0.520511	0.485812	0.557689	-0.941998	0.0507809
	IPI00292228.1	GSK3A	GSK3A	42	9	< 1E-15	0.54497	0.520452	0.570643	-0.875752	0.0338836		< 1E-15	0.500092	0.477593	0.523651	-0.999734	0.0338836
	IPI00000878.4	TEC	TEC	24	8	< 1E-15	0.573096	0.532675	0.616585	-0.803151	0.0538377		< 1E-15	0.497545	0.462453	0.535301	-1.0071	0.0538377
	IPI00796914.1	AURKB	AurB	31	8	< 1E-15	0.492606	0.463588	0.523439	-1.02149	0.0446882		< 1E-15	0.496063	0.466842	0.527113	-1.0114	0.0446882
	IPI00298625.2	LYN	LYN	31	10	< 1E-15	0.527829	0.497557	0.559943	-0.921857	0.0434742		< 1E-15	0.4957	0.467271	0.52586	-1.01246	0.0434742
	IPI00005142.1	FGFR1	FGFR1	6	4	< 1E-15	0.522035	0.454957	0.599003	-0.937782	0.101233		< 1E-15	0.493395	0.429997	0.56614	-1.01919	0.101233
	IPI00000977.1	MAP3K11	MLK3	19	7	< 1E-15	0.509695	0.46677	0.556568	-0.972294	0.0647568		< 1E-15	0.488739	0.447578	0.533684	-1.03286	0.0647568
	IPI00020578.2	ARAF	ARAF	5	3	5.29937e-06	0.639993	0.530612	0.771923	-0.643872	0.137959		2.88429e-14	0.478398	0.396635	0.577016	-1.06372	0.137959
	IPI00217024.1	MAP4K3	KHS2	13	4	2.20761e-07	0.729143	0.648696	0.819565	-0.455727	0.0860498		< 1E-15	0.472826	0.420659	0.531462	-1.08062	0.0860498
	IPI00029702.1	PTK2B	PYK2	34	11	< 1E-15	0.495458	0.473235	0.518726	-1.01316	0.0337796		< 1E-15	0.454165	0.433793	0.475493	-1.13871	0.0337796
	IPI00412672.1	PKN1	PKN1	13	4	< 1E-15	0.497217	0.452587	0.546249	-1.00805	0.0692251		< 1E-15	0.445741	0.405731	0.489696	-1.16572	0.0692251
	IPI00294842.3	MAP4K5	KHS1	21	8	< 1E-15	0.458139	0.428647	0.489661	-1.12614	0.0489784		< 1E-15	0.433143	0.40526	0.462945	-1.20708	0.0489784
	IPI00025803.3	INSR	INSR	4	2	3.35541e-12	0.468411	0.379636	0.577945	-1.09415	0.154672		2.97634e-15	0.424389	0.343958	0.523629	-1.23654	0.154672
	IPI00465168.4	TAOK2	TAO2	15	4	< 1E-15	0.466307	0.427444	0.508703	-1.10065	0.0640528		< 1E-15	0.42212	0.38694	0.460499	-1.24427	0.0640528
	IPI00018274.1	EGFR	EGFR	21	8	< 1E-15	0.511054	0.47585	0.548861	-0.968453	0.0525343		< 1E-15	0.419152	0.390279	0.450161	-1.25445	0.0525343
	IPI00219012.4	FYN	FYN	30	9	< 1E-15	0.425501	0.404261	0.447858	-1.23276	0.0376931		< 1E-15	0.417012	0.396195	0.438923	-1.26184	0.0376931
	IPI00029045.1	IKBKE	IKKe	34	10	< 1E-15	0.4394	0.416223	0.463868	-1.18639	0.0398864		< 1E-15	0.413654	0.391835	0.436687	-1.2735	0.0398864
	IPI00293613.2	TBK1	TBK1	42	11	< 1E-15	0.50002	0.477855	0.523213	-0.999943	0.0333736		< 1E-15	0.409577	0.391422	0.428575	-1.28779	0.0333736
	IPI00289342.1	EPHB4	EphB4	38	11	< 1E-15	0.545895	0.520383	0.572657	-0.873306	0.0352291		< 1E-15	0.409289	0.390161	0.429354	-1.28881	0.0352291
	IPI00329638.11	ZAK	ZAK	32	9	< 1E-15	0.533933	0.508127	0.56105	-0.90527	0.0364646		< 1E-15	0.408062	0.388339	0.428786	-1.29314	0.0364646
	IPI00515097.3	LCK	LCK	17	5	< 1E-15	0.48868	0.448338	0.532651	-1.03304	0.0634193		< 1E-15	0.405414	0.371946	0.441893	-1.30253	0.0634193
	IPI00002538.1	PDPK1	PDK1	31	10	< 1E-15	0.500087	0.473904	0.527717	-0.999748	0.0395837		< 1E-15	0.404603	0.383419	0.426957	-1.30542	0.0395837
	IPI00329488.4	ABL2	ARG	35	11	< 1E-15	0.480687	0.451351	0.51193	-1.05683	0.0463514		< 1E-15	0.394559	0.370479	0.420204	-1.34169	0.0463514
	IPI00329236.3	PRKCD	PKCd	21	9	< 1E-15	0.448029	0.416566	0.481869	-1.15834	0.0535957		< 1E-15	0.384959	0.357925	0.414035	-1.37722	0.0535957
	IPI00291702.2	LIMK1	LIMK1	23	7	< 1E-15	0.381496	0.356551	0.408185	-1.39026	0.0497737		< 1E-15	0.371249	0.346975	0.397221	-1.42954	0.0497737
	IPI00465291.3	SIK2	QIK	25	7	< 1E-15	0.3282	0.310386	0.347037	-1.60735	0.0410782		< 1E-15	0.365391	0.345558	0.386362	-1.45249	0.0410782
	IPI00294250.2	EPHA1	EphA1	25	7	< 1E-15	0.453796	0.411284	0.500703	-1.13988	0.0724035		< 1E-15	0.363045	0.329034	0.400571	-1.46178	0.0724035
	IPI00552750.2	TNK2	ACK	32	9	< 1E-15	0.406435	0.379257	0.435562	-1.2989	0.0509443		< 1E-15	0.360371	0.336273	0.386196	-1.47245	0.0509443
	IPI00179189.7	MAP3K9	MLK1	11	4	< 1E-15	0.369801	0.324242	0.421761	-1.43518	0.0967733		< 1E-15	0.354098	0.310474	0.403852	-1.49778	0.0967733
	IPI00008237.6	NLK	NLK	31	9	< 1E-15	0.468423	0.443031	0.495269	-1.09412	0.0410216		< 1E-15	0.34518	0.326469	0.364963	-1.53458	0.0410216
	IPI00855985.2	MAP3K1	MAP3K1	20	8	< 1E-15	0.270172	0.24819	0.294102	-1.88805	0.0624669		< 1E-15	0.343211	0.315286	0.37361	-1.54283	0.0624669
	IPI00022353.4	TYK2	TYK2	24	9	< 1E-15	0.434944	0.406484	0.465397	-1.2011	0.0498125		< 1E-15	0.330857	0.309207	0.354022	-1.59572	0.0498125
	IPI00448798.6	CSNK1A1	CK1a	31	8	< 1E-15	0.269158	0.253572	0.285702	-1.89348	0.0439081		< 1E-15	0.323123	0.304411	0.342984	-1.62985	0.0439081
	IPI00181703.1	MAP3K3	MAP3K3	19	6	< 1E-15	0.342921	0.313687	0.374879	-1.54405	0.0655863		< 1E-15	0.307219	0.281029	0.33585	-1.70266	0.0655863
	IPI00657861.1	DDR1	DDR1	17	7	< 1E-15	0.242576	0.212625	0.276746	-2.04349	0.0970021		< 1E-15	0.299977	0.262939	0.342233	-1.73707	0.0970021
	IPI00025830.1	WEE1	Wee1	42	8	< 1E-15	0.334322	0.318517	0.35091	-1.58069	0.0356456		< 1E-15	0.297649	0.283578	0.312417	-1.74832	0.0356456
	IPI00013981.4	YES1	YES	35	9	< 1E-15	0.370534	0.353129	0.388796	-1.43232	0.0354127		< 1E-15	0.295436	0.281559	0.309997	-1.75908	0.0354127
	IPI00008318.1	EPHA4	EphA4	13	4	< 1E-15	0.39107	0.346786	0.44101	-1.3545	0.088461		< 1E-15	0.29369	0.260433	0.331194	-1.76763	0.088461
	IPI00513803.3	MAP3K2	MAP3K2	7	3	< 1E-15	0.352064	0.313688	0.395135	-1.50609	0.0849528		< 1E-15	0.292439	0.260562	0.328216	-1.77379	0.0849528
	IPI00025698.2	LIMK2	LIMK2	31	9	< 1E-15	0.371988	0.352809	0.39221	-1.42667	0.0389648		< 1E-15	0.283243	0.268639	0.298641	-1.81989	0.0389648
	IPI00021267.1	EPHA2	EphA2	43	10	< 1E-15	0.381474	0.365095	0.398587	-1.39034	0.0323022		< 1E-15	0.277673	0.265751	0.29013	-1.84854	0.0323022
	IPI00022633.3	TNK1	TNK1	40	11	< 1E-15	0.373864	0.353827	0.395034	-1.41942	0.040544		< 1E-15	0.275899	0.261113	0.291522	-1.85779	0.040544
	IPI00903077.1	ACVR2A	ACTR2	4	4	< 1E-15	0.250614	0.20759	0.302555	-1.99646	0.138638		< 1E-15	0.266831	0.221023	0.322134	-1.906	0.138638
	IPI00029263.2	FER	FER	27	11	< 1E-15	0.341609	0.323041	0.361244	-1.54958	0.0411368		< 1E-15	0.261443	0.247233	0.27647	-1.93543	0.0411368
	IPI00029219.1	ACVR1	ALK2	40	9	< 1E-15	0.372056	0.352198	0.393032	-1.42641	0.0403723		< 1E-15	0.253987	0.240431	0.268307	-1.97718	0.0403723
	IPI00005222.4	EPHB6	EphB6	22	7	< 1E-15	0.265954	0.241921	0.292374	-1.91075	0.0697134		< 1E-15	0.248426	0.225978	0.273105	-2.00911	0.0697134
	IPI00005732.1	ACVR1B	ALK4	28	10	< 1E-15	0.163046	0.150193	0.176998	-2.61665	0.0604363		< 1E-15	0.244818	0.22552	0.265768	-2.03022	0.0604363
	IPI00021917.1	RIPK2	RIPK2	36	10	< 1E-15	0.42245	0.398176	0.448205	-1.24315	0.0435592		< 1E-15	0.235378	0.221853	0.249728	-2.08695	0.0435592
	IPI00005733.1	TGFBR1	TGFbR1	24	8	< 1E-15	0.233859	0.218831	0.249918	-2.09629	0.048887		< 1E-15	0.229952	0.215176	0.245744	-2.12059	0.048887
	IPI00005731.2	BMPR1A	BMPR1A	6	3	< 1E-15	0.152912	0.12883	0.181495	-2.70923	0.126136		< 1E-15	0.207342	0.174689	0.246099	-2.26991	0.126136
	IPI00015927.1	PTK6	BRK	36	10	< 1E-15	0.273814	0.257574	0.291078	-1.86873	0.0450057		< 1E-15	0.19678	0.185109	0.209187	-2.34534	0.0450057
	IPI00784013.1	JAK1	JAK1	44	13	< 1E-15	0.137653	0.130023	0.145732	-2.86089	0.0419758		< 1E-15	0.132958	0.125588	0.140761	-2.91096	0.0419758

## Sheet: U2OS
						U2OS- Geldanamycin 12 h							U2OS- Geldanamycin 24 h
	protein	clustername	kinasename	SSMq	UPM	Pvalue	FC vs DMSO	FC Low P<0.025	FC High P<0.025	log2 FC	SD log2 FC		Pvalue	FC vs DMSO	FC Low P<0.025	FC High P<0.025	log2 FC	SD log2 FC
	IPI00298940.3	AURKA	AurA	43	14	< 1E-15	1.3393	1.26689	1.41584	0.421477	0.0409101		< 1E-15	1.84875	1.7488	1.95441	0.886546	0.0409101
	IPI00028566.1	NUAK1	NuaK1	10	4	0.0736404	0.896132	0.803817	0.999049	-0.158217	0.0800227		1.9478e-05	1.27651	1.14501	1.42311	0.352207	0.0800227
	IPI00020602.1	CSNK2A2	CK2a2	37	10	0.0925156	1.05937	0.997379	1.12521	0.0832045	0.0443827		0.119167	1.05272	0.991116	1.11814	0.0741166	0.0443827
	IPI00916402.1	AAK1	AAK1	35	7	0.791275	0.98972	0.93196	1.05106	-0.0149076	0.0442613		0.270936	1.03632	0.975844	1.10055	0.0514749	0.0442613
	IPI00385449.4	PRKCA	PKCa	6	5	0.943058	1.00718	0.86262	1.17596	0.0103152	0.11404		0.762518	1.02635	0.879043	1.19834	0.0375238	0.11404
	IPI00221141.3	MAPK14	p38a	40	9	0.0184073	0.924403	0.870306	0.981863	-0.113406	0.0443874		0.95624	1.00172	0.943099	1.06399	0.00248007	0.0443874
	IPI00183118.4	MARK3	MARK3	14	4	0.871113	0.989174	0.898431	1.08908	-0.0157038	0.0708249		0.410527	0.958178	0.870278	1.05496	-0.0616347	0.0708249
	IPI00791893.1	CSNK1G1	CK1g1	17	4	0.731686	0.977581	0.881044	1.0847	-0.0327112	0.0765324		0.339198	0.947967	0.854353	1.05184	-0.0770916	0.0765324
	IPI00003479.3	MAPK1	Erk2	60	11	1.64891e-07	0.879625	0.839679	0.921472	-0.18504	0.0342099		0.00601246	0.934326	0.891896	0.978776	-0.0980013	0.0342099
	IPI00176469.2	CABC1	ADCK3	18	5	0.129859	0.914848	0.825223	1.01421	-0.128396	0.0758915		0.190792	0.929934	0.838831	1.03093	-0.1048	0.0758915
	IPI00555838.1	MARK2	MARK2	45	13	0.129859	0.959151	0.913873	1.00667	-0.0601695	0.0355947		0.00369053	0.928236	0.884416	0.974226	-0.107437	0.0355947
	IPI00021331.1	NEK2	NEK2	26	8	3.6574e-08	1.22917	1.1447	1.31988	0.297689	0.0524068		0.0468932	0.926404	0.862739	0.994767	-0.110286	0.0524068
	IPI00307755.3	PRKAA2	AMPKa2	29	9	0.000111343	0.87443	0.819395	0.93316	-0.193586	0.0478482		0.0134955	0.917834	0.860068	0.97948	-0.123695	0.0478482
	IPI00218437.2	CSNK1G3	CK1g3	31	8	0.622299	0.975423	0.899165	1.05815	-0.0359002	0.0599195		0.0201233	0.903863	0.833199	0.980519	-0.145825	0.0599195
	IPI00014068.1	PAK4	PAK4	38	10	0.00143477	0.892812	0.835987	0.953499	-0.163572	0.0484059		0.00257362	0.900359	0.843054	0.961559	-0.151428	0.0484059
	IPI00478653.2	RPS6KA2	RSK1	27	8	0.0141014	0.914219	0.855602	0.976853	-0.129388	0.0487758		0.000772952	0.889092	0.832086	0.950004	-0.169595	0.0487758
	IPI00828081.1	CAMK2D	CaMK2d	69	12	4.20423e-10	0.864171	0.826454	0.903611	-0.210611	0.0328488		1.49476e-07	0.884724	0.846109	0.925101	-0.1767	0.0328488
	IPI00102677.1	TESK2	TESK2	21	7	0.399227	0.946175	0.846736	1.05729	-0.0798206	0.0817319		0.0175216	0.868504	0.777228	0.970499	-0.203395	0.0817319
	IPI00410287.3	PRKAA1	AMPKa1	37	10	0.129859	0.955618	0.906687	1.00719	-0.0654944	0.0386885		3.23475e-08	0.859258	0.815261	0.905629	-0.218837	0.0386885
	IPI00185037.9	MARK1	MARK1	16	6	0.399227	0.953153	0.865967	1.04912	-0.069221	0.0706101		0.00247503	0.857459	0.779026	0.943788	-0.221861	0.0706101
	IPI00220306.1	MAPK8	JNK1	46	9	0.000984724	0.903052	0.852746	0.956325	-0.147119	0.0421899		7.81548e-08	0.851458	0.804027	0.901688	-0.231993	0.0421899
	IPI00796914.1	AURKB	AurB	23	7	0.0532353	0.921904	0.855501	0.993461	-0.117311	0.0550239		3.78716e-05	0.850552	0.789288	0.91657	-0.233529	0.0550239
	IPI00298949.1	GAK	GAK	44	12	0.0110604	0.929439	0.88204	0.979385	-0.105569	0.0385287		1.66941e-09	0.848455	0.805186	0.894049	-0.23709	0.0385287
	IPI00908444.1	CAMK2G	CaMK2g	55	9	2.64884e-14	0.829855	0.791724	0.869822	-0.26907	0.034623		1.29145e-12	0.840878	0.80224	0.881376	-0.250032	0.034623
	IPI00016613.2	CSNK2A1	CK2a1	31	7	0.721014	0.978986	0.892771	1.07353	-0.0306395	0.0678565		0.000242672	0.836899	0.763196	0.917718	-0.256875	0.0678565
	IPI00018195.3	MAPK3	Erk1	26	7	6.28884e-08	0.822294	0.767719	0.880747	-0.282275	0.0505483		2.99684e-07	0.832063	0.776841	0.891212	-0.265235	0.0505483
	IPI00027729.1	CSNK1E	CK1e	22	6	0.312917	0.951389	0.87554	1.03381	-0.0718929	0.0611539		2.49309e-06	0.814698	0.749747	0.885276	-0.295662	0.0611539
	IPI00014266.1	BRD3	BRD3	3	1	0.434616	0.877202	0.660721	1.16461	-0.18902	0.208605		0.160237	0.805317	0.606577	1.06917	-0.312371	0.208605
	IPI00296337.2	PRKDC	DNAPK	38	13	7.24129e-09	0.838049	0.790699	0.888234	-0.254894	0.0428091		< 1E-15	0.781509	0.737353	0.828308	-0.355666	0.0428091
	IPI00020898.1	RPS6KA3	RSK2	13	6	0.00013515	0.799964	0.717043	0.892474	-0.321992	0.0805485		1.76362e-05	0.781098	0.700133	0.871427	-0.356424	0.0805485
	IPI00002804.1	PKN2	PKN2	19	6	0.593679	0.968806	0.880792	1.06562	-0.04572	0.0701059		1.16725e-07	0.768245	0.698451	0.845013	-0.380362	0.0701059
	IPI00440727.1	BRD4	BRD4	4	2	0.129859	0.842514	0.691532	1.02646	-0.247228	0.14536		0.0119672	0.767303	0.629799	0.934828	-0.382133	0.14536
	IPI00337426.1	BMP2K	BIKE	26	7	5.37055e-07	0.835663	0.780812	0.894367	-0.259007	0.0499722		4.38291e-14	0.766411	0.716106	0.82025	-0.38381	0.0499722
	IPI00064797.1	MARK4	MARK4	15	6	0.00184356	0.794767	0.693514	0.910803	-0.331396	0.10031		0.000111627	0.758045	0.66147	0.868719	-0.399645	0.10031
	IPI00290239.2	CAMKK2	CaMKK2	30	9	3.68343e-12	0.796091	0.74758	0.84775	-0.328994	0.0462782		< 1E-15	0.757661	0.711492	0.806826	-0.400376	0.0462782
	IPI00910978.1	ULK3	ULK3	26	8	1.02319e-09	0.779813	0.721479	0.842862	-0.358801	0.0572294		4.14341e-12	0.755822	0.699283	0.816932	-0.403883	0.0572294
	IPI00019473.2	MAPK11	p38b	17	6	1.5374e-05	0.795141	0.719556	0.878667	-0.330717	0.0735228		6.23726e-08	0.754009	0.682334	0.833214	-0.407346	0.0735228
	IPI00011102.2	CSNK1D	CK1d	25	6	2.96646e-12	0.717945	0.655531	0.786301	-0.478055	0.0669431		4.42312e-10	0.744277	0.679574	0.81514	-0.426088	0.0669431
	IPI00013219.1	ILK	ILK	9	3	0.000984724	0.782447	0.681706	0.898076	-0.353935	0.101451		3.78613e-05	0.741749	0.646248	0.851364	-0.430996	0.101451
	IPI00152303.7	PIP4K2C	PIP5K2C	34	8	0.615804	1.02119	0.954932	1.09206	0.0302578	0.0493817		< 1E-15	0.740188	0.692159	0.79155	-0.434035	0.0493817
	IPI00021175.1	CRKRS	CRK7	2	1	0.745508	0.891509	0.511184	1.5548	-0.165678	0.409392		0.306888	0.735491	0.421724	1.2827	-0.443221	0.409392
	IPI00787836.1	ADCK1	ADCK1	3	1	0.326118	0.834619	0.612224	1.1378	-0.26081	0.228092		0.0662945	0.735245	0.539329	1.00233	-0.443703	0.228092
	IPI00303550.2	MAPK9	JNK2	30	8	0.00124788	0.886348	0.82714	0.949795	-0.174054	0.0508892		< 1E-15	0.726762	0.678214	0.778785	-0.460446	0.0508892
	IPI00328149.3	EIF2AK1	HRI	4	2	0.29568	0.866393	0.688481	1.09028	-0.206907	0.169186		0.00666766	0.717634	0.570269	0.903079	-0.47868	0.169186
	IPI00915837.1	STK16	MPSK1	9	5	0.0543442	0.845262	0.723604	0.987375	-0.242529	0.114387		4.80582e-05	0.71755	0.614273	0.83819	-0.478849	0.114387
	IPI00436355.1	PRKG1	PKG1	3	2	0.357943	0.842894	0.615379	1.15452	-0.246577	0.231569		0.0483533	0.715109	0.522086	0.979495	-0.483766	0.231569
	IPI00009688.1	PIP4K2A	PIP5K2A	8	3	0.226954	0.893524	0.761871	1.04793	-0.162422	0.117327		5.06939e-05	0.712278	0.607329	0.835361	-0.489488	0.117327
	IPI00013212.1	CSK	CSK	40	9	< 1E-15	0.778153	0.741577	0.816533	-0.361875	0.0354372		< 1E-15	0.708005	0.674727	0.742925	-0.498168	0.0354372
	IPI00018182.2	TESK1	TESK1	21	6	0.00551024	0.838674	0.746671	0.942012	-0.253819	0.0855285		1.56954e-09	0.693851	0.617736	0.779345	-0.527303	0.0855285
	IPI00782950.4	PRKD1	PKD1	3	2	0.357056	0.77131	0.480325	1.23858	-0.374617	0.348623		0.144068	0.684208	0.426082	1.09871	-0.547494	0.348623
	IPI00170508.1	CAMK1D	CaMK1d	12	5	1.04324e-05	0.771331	0.690259	0.861924	-0.374579	0.0817403		1.20979e-11	0.676248	0.60517	0.755674	-0.564376	0.0817403
	IPI00792960.2	CAMKK1	CaMKK1	30	9	2.51209e-07	0.78768	0.721502	0.859928	-0.344319	0.0645952		< 1E-15	0.666964	0.610928	0.728139	-0.58432	0.0645952
	IPI00477982.1	RPS6KA1	RSK3	25	8	< 1E-15	0.710568	0.661124	0.763709	-0.492955	0.0530873		< 1E-15	0.666287	0.619924	0.716117	-0.585785	0.0530873
	IPI00410344.3	PLK4	PLK4	25	7	3.36107e-10	0.789931	0.735291	0.848632	-0.340202	0.0527611		< 1E-15	0.662539	0.616711	0.711773	-0.593922	0.0527611
	IPI00221171.4	ABL1	ABL	34	10	< 1E-15	0.711792	0.669138	0.757165	-0.490473	0.0454854		< 1E-15	0.654548	0.615324	0.696272	-0.611429	0.0454854
	IPI00021275.4	EPHB2	EphB2	44	10	1.4005e-13	0.817398	0.775741	0.861291	-0.29089	0.0385012		< 1E-15	0.653367	0.62007	0.688452	-0.614034	0.0385012
	IPI00437565.5	ACVR2B	ACTR2B	6	1	0.522326	0.762757	0.37795	1.53936	-0.390704	0.516852		0.261217	0.653269	0.323697	1.31839	-0.614252	0.516852
	IPI00411984.5	STK3	MST2	5	2	0.312917	0.820044	0.588599	1.1425	-0.286227	0.24409		0.0162794	0.653192	0.468838	0.910035	-0.614422	0.24409
	IPI00303797.3	BRAF	BRAF	18	7	9.35715e-08	0.731334	0.654333	0.817397	-0.451397	0.0818909		5.83557e-14	0.648126	0.579886	0.724397	-0.625654	0.0818909
	IPI00410485.2	TAOK3	TAO3	9	3	0.0566955	0.761147	0.589958	0.98201	-0.393753	0.187532		0.00120238	0.646784	0.501316	0.834463	-0.628644	0.187532
	IPI00657720.1	KIAA0999	QSK	27	9	< 1E-15	0.713074	0.668173	0.760992	-0.487876	0.0478724		< 1E-15	0.634918	0.594938	0.677584	-0.655359	0.0478724
	IPI00386260.5	MAP3K4	MAP3K4	36	11	1.05693e-14	0.781949	0.735648	0.831163	-0.354854	0.0449272		< 1E-15	0.625614	0.58857	0.664989	-0.676656	0.0449272
	IPI00221305.4	CAMK2B	CaMK2b	17	3	0.066029	0.79423	0.635835	0.992085	-0.332371	0.163727		4.32533e-05	0.620007	0.496357	0.77446	-0.689643	0.163727
	IPI00163851.5	EIF2AK4	GCN2	3	3	0.17549	0.641232	0.362549	1.13413	-0.641082	0.41973		0.123602	0.618918	0.349932	1.09467	-0.692181	0.41973
	IPI00294528.1	MET	MET	10	3	5.15323e-06	0.68329	0.583646	0.799946	-0.54943	0.116022		3.50698e-09	0.615694	0.525907	0.720809	-0.699716	0.116022
	IPI00026689.4	CDC2	CDC2	7	3	0.101093	0.754775	0.558225	1.02053	-0.405881	0.22204		0.00216389	0.612649	0.45311	0.828362	-0.706866	0.22204
	IPI00413961.3	PTK2	FAK	39	12	< 1E-15	0.68904	0.651827	0.728378	-0.537339	0.0408668		< 1E-15	0.612264	0.579197	0.647219	-0.707774	0.0408668
	IPI00002232.2	TAOK1	TAO1	12	3	9.51416e-05	0.754675	0.659343	0.86379	-0.406074	0.0994007		2.02776e-12	0.610681	0.533539	0.698976	-0.71151	0.0994007
	IPI00328867.6	SRC	SRC	32	9	< 1E-15	0.758101	0.710441	0.808959	-0.399537	0.0477938		< 1E-15	0.609915	0.57157	0.650831	-0.713321	0.0477938
	IPI00412672.1	PKN1	PKN1	9	4	0.00181323	0.806614	0.710264	0.916034	-0.31005	0.0936342		< 1E-15	0.573699	0.505171	0.651523	-0.801634	0.0936342
	IPI00031016.1	JAK2	JAK2	8	3	0.0661999	0.739103	0.551639	0.990274	-0.436152	0.215332		0.000276299	0.571349	0.426434	0.765512	-0.807555	0.215332
	IPI00465168.4	TAOK2	TAO2	15	4	5.02389e-07	0.747219	0.669466	0.834003	-0.420397	0.0808779		< 1E-15	0.570994	0.511578	0.63731	-0.808453	0.0808779
	IPI00783156.1	BMPR2	BMPR2	10	5	9.50806e-10	0.618711	0.532653	0.718672	-0.692663	0.110239		8.63665e-14	0.560028	0.482132	0.650508	-0.836429	0.110239
	IPI00552413.2	CDK9	CDK9	23	7	1.53786e-15	0.707213	0.650465	0.768911	-0.499784	0.0615678		< 1E-15	0.55987	0.514945	0.608714	-0.836837	0.0615678
	IPI00014873.2	CDK10	CDK10	24	8	< 1E-15	0.704789	0.654901	0.758477	-0.504737	0.054038		< 1E-15	0.53889	0.500745	0.579941	-0.891937	0.054038
	IPI00293652.1	IRAK1	IRAK1	10	3	0.00218567	0.719307	0.589788	0.877269	-0.47532	0.146128		2.06721e-09	0.538131	0.441234	0.656306	-0.893971	0.146128
	IPI00289329.2	EPHB3	EphB3	22	7	5.16261e-13	0.726025	0.666848	0.790454	-0.461909	0.0625828		< 1E-15	0.530471	0.487233	0.577547	-0.914653	0.0625828
	IPI00002538.1	PDPK1	PDK1	31	11	< 1E-15	0.649006	0.610577	0.689853	-0.623696	0.0449272		< 1E-15	0.524318	0.493272	0.557317	-0.931486	0.0449272
	IPI00011488.4	STK4	MST1	6	2	0.0498856	0.832513	0.705207	0.982801	-0.264455	0.122156		5.00543e-14	0.522774	0.442832	0.617146	-0.935741	0.122156
	IPI00855985.2	MAP3K1	MAP3K1	8	4	3.35402e-11	0.508083	0.417929	0.617685	-0.976863	0.143779		1.06113e-10	0.518897	0.426824	0.630831	-0.94648	0.143779
	IPI00000977.1	MAP3K11	MLK3	6	4	1.57063e-10	0.553538	0.463941	0.660438	-0.853245	0.12997		7.05341e-13	0.517818	0.434003	0.617819	-0.949484	0.12997
	IPI00158248.3	MAP2K5	MAP2K5	16	5	< 1E-15	0.612937	0.560022	0.67085	-0.70619	0.0664558		< 1E-15	0.513962	0.469593	0.562525	-0.960265	0.0664558
	IPI00029045.1	IKBKE	IKKe	31	11	< 1E-15	0.65646	0.610796	0.705537	-0.607221	0.053069		< 1E-15	0.51134	0.475771	0.549568	-0.967646	0.053069
	IPI00217024.1	MAP4K3	KHS2	13	6	8.78648e-06	0.701785	0.603907	0.815527	-0.510899	0.110563		< 1E-15	0.509962	0.438837	0.592614	-0.971539	0.110563
	IPI00301609.8	NEK9	NEK9	40	11	< 1E-15	0.653308	0.620187	0.688198	-0.614165	0.0382955		< 1E-15	0.508822	0.483027	0.535996	-0.974766	0.0382955
	IPI00292228.1	GSK3A	GSK3A	43	9	< 1E-15	0.589864	0.557631	0.62396	-0.761546	0.0413632		< 1E-15	0.503686	0.476162	0.532801	-0.989403	0.0413632
	IPI00293613.2	TBK1	TBK1	49	13	< 1E-15	0.679769	0.645876	0.71544	-0.556884	0.0376461		< 1E-15	0.49779	0.472971	0.523911	-1.00639	0.0376461
	IPI00005732.1	ACVR1B	ALK4	11	4	< 1E-15	0.354081	0.306553	0.408979	-1.49785	0.106095		< 1E-15	0.486106	0.420856	0.561473	-1.04066	0.106095
	IPI00023530.7	CDK5	CDK5	27	9	< 1E-15	0.657559	0.610955	0.707717	-0.604809	0.0541087		< 1E-15	0.479625	0.445632	0.516211	-1.06002	0.0541087
	IPI00465291.3	SIK2	QIK	30	8	< 1E-15	0.449086	0.420305	0.479838	-1.15494	0.0487527		< 1E-15	0.477279	0.446691	0.509961	-1.0671	0.0487527
	IPI00298625.2	LYN	LYN	32	10	< 1E-15	0.675023	0.629524	0.723811	-0.566992	0.0513654		< 1E-15	0.475536	0.443483	0.509906	-1.07237	0.0513654
	IPI00022536.1	RPS6KA4	MSK2	8	3	1.57549e-05	0.633398	0.518934	0.773111	-0.658815	0.146716		1.20196e-13	0.464402	0.380478	0.566839	-1.10655	0.146716
	IPI00000685.1	CDK7	CDK7	16	5	< 1E-15	0.59231	0.545947	0.64261	-0.755576	0.0599961		< 1E-15	0.4586	0.422703	0.497546	-1.12469	0.0599961
	IPI00294842.3	MAP4K5	KHS1	22	6	< 1E-15	0.655673	0.605947	0.70948	-0.608952	0.0580538		< 1E-15	0.452482	0.418166	0.489614	-1.14407	0.0580538
	IPI00289342.1	EPHB4	EphB4	35	10	< 1E-15	0.660168	0.621467	0.70128	-0.599094	0.0444674		< 1E-15	0.449659	0.423299	0.477661	-1.1531	0.0444674
	IPI00031681.1	CDK2	CDK2	21	7	< 1E-15	0.494967	0.455212	0.538194	-1.0146	0.0616294		< 1E-15	0.445297	0.409531	0.484186	-1.16716	0.0616294
	IPI00005142.1	FGFR1	FGFR1	4	2	3.83048e-06	0.470929	0.346223	0.640553	-1.08642	0.226433		2.99684e-07	0.438912	0.322684	0.597003	-1.188	0.226433
	IPI00216190.1	GSK3B	GSK3B	53	12	< 1E-15	0.594504	0.564509	0.626091	-0.750242	0.038106		< 1E-15	0.438023	0.415923	0.461296	-1.19092	0.038106
	IPI00513803.3	MAP3K2	MAP3K2	26	9	< 1E-15	0.637898	0.59425	0.684753	-0.648602	0.0521719		< 1E-15	0.436077	0.406238	0.468107	-1.19735	0.0521719
	IPI00448798.6	CSNK1A1	CK1a	18	6	< 1E-15	0.45201	0.408627	0.499998	-1.14557	0.0742704		< 1E-15	0.435493	0.393696	0.481729	-1.19928	0.0742704
	IPI00006471.3	MELK	MELK	29	10	< 1E-15	0.671644	0.63139	0.714464	-0.574231	0.0454923		< 1E-15	0.435287	0.409199	0.463038	-1.19996	0.0454923
	IPI00015902.3	PDGFRB	PDGFRb	37	10	< 1E-15	0.732462	0.686863	0.781089	-0.449174	0.0473129		< 1E-15	0.433847	0.406837	0.462649	-1.20474	0.0473129
	IPI00219012.4	FYN	FYN	18	6	< 1E-15	0.608815	0.559021	0.663044	-0.715925	0.0628068		< 1E-15	0.424669	0.389936	0.462495	-1.23559	0.0628068
	IPI00164934.3	TGFBR2	TGFbR2	7	3	< 1E-15	0.409784	0.34212	0.490831	-1.28706	0.132838		< 1E-15	0.422739	0.352935	0.506347	-1.24216	0.132838
	IPI00291702.2	LIMK1	LIMK1	19	6	< 1E-15	0.58018	0.526223	0.639669	-0.785429	0.0718496		< 1E-15	0.419859	0.380812	0.46291	-1.25202	0.0718496
	IPI00149094.4	MAP4K2	GCK	12	5	8.0821e-06	0.632549	0.5213	0.76754	-0.66075	0.14238		< 1E-15	0.418371	0.34479	0.507654	-1.25715	0.14238
	IPI00909627.1	PKMYT1	MYT1	25	7	< 1E-15	0.585509	0.539031	0.635994	-0.772237	0.0608788		< 1E-15	0.412512	0.379766	0.44808	-1.27749	0.0608788
	IPI00025830.1	WEE1	Wee1	56	10	< 1E-15	0.487017	0.463481	0.511749	-1.03795	0.0364604		< 1E-15	0.407808	0.3881	0.428517	-1.29404	0.0364604
	IPI00008237.6	NLK	NLK	21	7	< 1E-15	0.538424	0.490076	0.591541	-0.893187	0.069253		< 1E-15	0.405591	0.369171	0.445604	-1.3019	0.069253
	IPI00021917.1	RIPK2	RIPK2	43	10	< 1E-15	0.542954	0.50989	0.578161	-0.881099	0.046246		< 1E-15	0.391482	0.367643	0.416867	-1.35298	0.046246
	IPI00552750.2	TNK2	ACK	28	8	< 1E-15	0.507223	0.461971	0.556907	-0.979309	0.0687846		< 1E-15	0.388893	0.354198	0.426987	-1.36255	0.0687846
	IPI00293565.4	FLT4	FLT4	8	5	1.31123e-14	0.559189	0.483757	0.646383	-0.838593	0.10666		< 1E-15	0.381256	0.329826	0.440705	-1.39117	0.10666
	IPI00029219.1	ACVR1	ALK2	42	9	< 1E-15	0.474159	0.446578	0.503443	-1.07656	0.0441117		< 1E-15	0.369105	0.347635	0.391901	-1.4379	0.0441117
	IPI00329638.11	ZAK	ZAK	30	8	< 1E-15	0.581057	0.544495	0.620073	-0.783249	0.0478364		< 1E-15	0.352615	0.330427	0.376292	-1.50384	0.0478364
	IPI00181703.1	MAP3K3	MAP3K3	19	6	< 1E-15	0.540074	0.491855	0.593021	-0.88877	0.0688394		< 1E-15	0.344434	0.313681	0.3782	-1.5377	0.0688394
	IPI00005733.1	TGFBR1	TGFbR1	18	6	< 1E-15	0.321893	0.295767	0.350327	-1.63535	0.0623065		< 1E-15	0.327872	0.30126	0.356834	-1.6088	0.0623065
	IPI00329488.4	ABL2	ARG	39	11	< 1E-15	0.454785	0.423582	0.488286	-1.13674	0.0523168		< 1E-15	0.324665	0.30239	0.348581	-1.62297	0.0523168
	IPI00022353.4	TYK2	TYK2	27	9	< 1E-15	0.474202	0.433878	0.518274	-1.07643	0.0654146		< 1E-15	0.321907	0.294534	0.351825	-1.63528	0.0654146
	IPI00657861.1	DDR1	DDR1	7	3	< 1E-15	0.239752	0.194173	0.296031	-2.06038	0.155205		< 1E-15	0.317639	0.257253	0.3922	-1.65454	0.155205
	IPI00008318.1	EPHA4	EphA4	9	2	< 1E-15	0.426959	0.355376	0.512962	-1.22783	0.135078		< 1E-15	0.310246	0.25823	0.372738	-1.68852	0.135078
	IPI00013981.4	YES1	YES	36	9	< 1E-15	0.594277	0.562427	0.627932	-0.750791	0.0405462		< 1E-15	0.305588	0.28921	0.322894	-1.71034	0.0405462
	IPI00025698.2	LIMK2	LIMK2	32	9	< 1E-15	0.49062	0.460897	0.522259	-1.02732	0.0460009		< 1E-15	0.300934	0.282703	0.320341	-1.73248	0.0460009
	IPI00005222.4	EPHB6	EphB6	17	6	< 1E-15	0.42305	0.373463	0.47922	-1.2411	0.0917663		< 1E-15	0.294542	0.260018	0.33365	-1.76346	0.0917663
	IPI00021267.1	EPHA2	EphA2	41	9	< 1E-15	0.555188	0.52705	0.584829	-0.848951	0.0382846		< 1E-15	0.291256	0.276494	0.306806	-1.77964	0.0382846
	IPI00004409.2	DDR2	DDR2	10	3	< 1E-15	0.323726	0.287056	0.365079	-1.62716	0.0884882		< 1E-15	0.286896	0.254398	0.323544	-1.8014	0.0884882
	IPI00903077.1	ACVR2A	ACTR2	3	2	< 1E-15	0.179958	0.14457	0.22401	-2.47426	0.161173		< 1E-15	0.232437	0.186729	0.289335	-2.10509	0.161173
	IPI00784013.1	JAK1	JAK1	30	13	< 1E-15	0.155291	0.14179	0.170077	-2.68696	0.0669466		< 1E-15	0.161104	0.147098	0.176444	-2.63393	0.0669466
	IPI00029263.2	FER	FER	31	10	< 1E-15	0.33801	0.317	0.360411	-1.56486	0.047235		< 1E-15	0.157399	0.147616	0.167831	-2.6675	0.047235
	IPI00005731.2	BMPR1A	BMPR1A	16	6	< 1E-15	0.184647	0.165252	0.206318	-2.43716	0.081684		< 1E-15	0.153322	0.137217	0.171316	-2.70537	0.081684

## Sheet: A549
						A549 - Geldanamycin 12 h							A549 - Geldanamycin 24 h
	protein	clustername	kinasename	SSMq	UPM	Pvalue	FC vs DMSO	FC Low P<0.025	FC High P<0.025	log2 FC	SD log2 FC		Pvalue	FC vs DMSO	FC Low P<0.025	FC High P<0.025	log2 FC	SD log2 FC
	IPI00298940.3	AURKA	AurA	84	30	< 1E-15	2.20654	2.10925	2.30832	1.14179	0.0331931		< 1E-15	2.60031	2.48565	2.72025	1.37868	0.0331931
	IPI00021331.1	NEK2	NEK2	7	3	0.00996535	1.24923	1.06576	1.46429	0.321042	0.116916		0.869766	1.01621	0.866963	1.19115	0.0231972	0.116916
	IPI00011488.4	STK4	MST1	3	2	0.340379	0.861994	0.655638	1.1333	-0.214251	0.201418		0.881499	0.976236	0.742531	1.2835	-0.0346974	0.201418
	IPI00328149.3	EIF2AK1	HRI	4	2	0.309232	0.816436	0.575218	1.15881	-0.292588	0.257771		0.667994	0.91671	0.645866	1.30113	-0.125462	0.257771
	IPI00005732.1	ACVR1B	ALK4	5	2	9.68426e-07	0.502798	0.385786	0.6553	-0.99195	0.194989		0.554244	0.915498	0.702442	1.19318	-0.127371	0.194989
	IPI00218437.2	CSNK1G3	CK1g3	18	6	0.0880267	0.898334	0.802824	1.00521	-0.154677	0.082739		0.021615	0.871479	0.778824	0.975156	-0.198463	0.082739
	IPI00828081.1	CAMK2D	CaMK2d	188	42	< 1E-15	0.877456	0.8506	0.905161	-0.188601	0.0228812		< 1E-15	0.870987	0.844329	0.898488	-0.199276	0.0228812
	IPI00792960.2	CAMKK1	CaMKK1	15	7	0.505102	0.950711	0.833826	1.08398	-0.0729218	0.0965608		0.0327676	0.861391	0.755488	0.98214	-0.215259	0.0965608
	IPI00014068.1	PAK4	PAK4	81	28	0.00996535	0.930839	0.884416	0.979698	-0.103397	0.0376562		4.59229e-09	0.85462	0.811998	0.899478	-0.226646	0.0376562
	IPI00410287.3	PRKAA1	AMPKa1	43	18	0.00736552	0.915363	0.861436	0.972665	-0.127585	0.0446937		9.01693e-08	0.843602	0.793903	0.896412	-0.245366	0.0446937
	IPI00018182.2	TESK1	TESK1	12	6	0.0509624	0.827668	0.694496	0.986378	-0.272875	0.129126		0.0680605	0.842818	0.707208	1.00443	-0.246707	0.129126
	IPI00796914.1	AURKB	AurB	26	8	2.6038e-10	0.767922	0.709325	0.831359	-0.380969	0.058425		5.7693e-06	0.827996	0.764815	0.896396	-0.272305	0.058425
	IPI00011102.2	CSNK1D	CK1d	15	4	5.32149e-08	0.689284	0.605577	0.784562	-0.536829	0.0953004		0.00336084	0.818301	0.718926	0.931412	-0.289297	0.0953004
	IPI00555838.1	MARK2	MARK2	28	13	0.0061931	0.895211	0.830937	0.964456	-0.159701	0.0548408		1.70654e-07	0.815299	0.756763	0.878363	-0.294599	0.0548408
	IPI00176469.2	CABC1	ADCK3	20	6	0.000213433	0.79088	0.7027	0.890126	-0.33847	0.0870155		0.000978106	0.814367	0.723568	0.91656	-0.296249	0.0870155
	IPI00003479.3	MAPK1	Erk2	63	18	7.32424e-05	0.892304	0.845667	0.941513	-0.164393	0.039513		3.69436e-14	0.809144	0.766854	0.853767	-0.305532	0.039513
	IPI00020602.1	CSNK2A2	CK2a2	40	13	0.000402537	0.876484	0.817384	0.939857	-0.190201	0.0513845		2.18324e-09	0.803561	0.749378	0.861661	-0.315521	0.0513845
	IPI00016613.2	CSNK2A1	CK2a1	14	8	0.0923137	0.870225	0.750365	1.00923	-0.20054	0.10908		0.00414793	0.798909	0.688871	0.926523	-0.323897	0.10908
	IPI00908444.1	CAMK2G	CaMK2g	88	29	< 1E-15	0.808187	0.772072	0.845991	-0.307239	0.0336496		< 1E-15	0.798467	0.762787	0.835817	-0.324695	0.0336496
	IPI00152303.7	PIP4K2C	PIP5K2C	31	10	0.0956029	1.07513	0.994282	1.16256	0.104515	0.057545		1.4722e-09	0.780616	0.721913	0.844093	-0.357315	0.057545
	IPI00220306.1	MAPK8	JNK1	50	19	0.0496768	0.936275	0.881224	0.994766	-0.0949955	0.0446042		< 1E-15	0.774951	0.729385	0.823363	-0.367823	0.0446042
	IPI00221141.3	MAPK14	p38a	80	24	0.417268	0.977426	0.930484	1.02674	-0.0329409	0.0362279		< 1E-15	0.768651	0.731735	0.807429	-0.3796	0.0362279
	IPI00031681.1	CDK2	CDK2	15	6	0.0964965	0.897675	0.798582	1.00907	-0.155735	0.0860988		1.7331e-05	0.768192	0.683392	0.863514	-0.380462	0.0860988
	IPI00916402.1	AAK1	AAK1	48	18	0.000325143	0.889385	0.836702	0.945384	-0.169121	0.0449457		< 1E-15	0.757585	0.712709	0.805286	-0.400521	0.0449457
	IPI00014266.1	BRD3	BRD3	33	11	6.72627e-10	0.78229	0.725399	0.843643	-0.354224	0.0555763		1.63953e-12	0.757121	0.70206	0.816501	-0.401403	0.0555763
	IPI00410344.3	PLK4	PLK4	5	3	0.132873	0.848538	0.697788	1.03186	-0.236949	0.143975		0.00698132	0.756661	0.622233	0.92013	-0.402281	0.143975
	IPI00307755.3	PRKAA2	AMPKa2	11	5	0.0257187	0.835571	0.721307	0.967936	-0.259166	0.10824		0.00019723	0.749603	0.647095	0.86835	-0.415801	0.10824
	IPI00298949.1	GAK	GAK	116	53	< 1E-15	0.821057	0.789761	0.853594	-0.284445	0.0286054		< 1E-15	0.7482	0.719681	0.77785	-0.418503	0.0286054
	IPI00183118.4	MARK3	MARK3	8	5	0.718978	0.969954	0.836833	1.12425	-0.0440123	0.108661		0.000175113	0.747008	0.644485	0.865839	-0.420805	0.108661
	IPI00031410.1	mTOR	FRAP	4	4	0.604456	0.853142	0.50601	1.43841	-0.229143	0.384499		0.302462	0.745795	0.442342	1.25742	-0.423148	0.384499
	IPI00910978.1	ULK3	ULK3	46	17	< 1E-15	0.773885	0.728309	0.822313	-0.369809	0.0446777		< 1E-15	0.74543	0.70153	0.792077	-0.423855	0.0446777
	IPI00337426.1	BMP2K	BIKE	8	3	0.00854328	0.808185	0.696312	0.938033	-0.307242	0.10967		0.000168795	0.744365	0.641326	0.863959	-0.425917	0.10967
	IPI00018195.3	MAPK3	Erk1	10	3	6.7645e-06	0.745553	0.659475	0.842867	-0.423617	0.0903027		4.25082e-06	0.74396	0.658065	0.841065	-0.426704	0.0903027
	IPI00020898.1	RPS6KA3	RSK2	12	4	0.000121205	0.783707	0.696166	0.882256	-0.351614	0.0871853		1.0411e-06	0.738189	0.655732	0.831014	-0.437938	0.0871853
	IPI00290239.2	CAMKK2	CaMKK2	22	12	2.0088e-09	0.76664	0.704716	0.834005	-0.383379	0.061993		9.80036e-13	0.730923	0.671884	0.795149	-0.452209	0.061993
	IPI00303550.2	MAPK9	JNK2	47	23	0.0298053	0.92685	0.869639	0.987826	-0.109592	0.0468982		< 1E-15	0.713642	0.669591	0.760591	-0.486728	0.0468982
	IPI00289342.1	EPHB4	EphB4	71	31	< 1E-15	0.455958	0.432935	0.480205	-1.13303	0.0381379		< 1E-15	0.667339	0.633642	0.702827	-0.583509	0.0381379
	IPI00386260.5	MAP3K4	MAP3K4	11	8	5.57795e-05	0.74343	0.647957	0.85297	-0.427731	0.101172		1.36793e-08	0.664391	0.579069	0.762285	-0.589896	0.101172
	IPI00477982.1	RPS6KA1	RSK3	4	3	0.000930171	0.610486	0.462177	0.806387	-0.71197	0.204854		0.00463545	0.659596	0.499356	0.871256	-0.600345	0.204854
	IPI00030273.1	MST1R	RON	4	2	0.285345	0.729854	0.434709	1.22539	-0.454321	0.381406		0.122994	0.652061	0.388375	1.09478	-0.61692	0.381406
	IPI00328867.6	SRC	SRC	115	29	< 1E-15	0.661543	0.633357	0.690984	-0.596093	0.0320497		< 1E-15	0.633743	0.606741	0.661946	-0.658031	0.0320497
	IPI00170508.1	CAMK1D	CaMK1d	6	3	0.000233739	0.676445	0.554291	0.825518	-0.563957	0.146596		1.23123e-05	0.633264	0.518909	0.772822	-0.65912	0.146596
	IPI00440502.3	BRD2	BRD2	8	5	1.92111e-07	0.685272	0.597456	0.785995	-0.545252	0.100941		1.79729e-10	0.632957	0.551845	0.725991	-0.65982	0.100941
	IPI00013212.1	CSK	CSK	107	37	< 1E-15	0.724009	0.694884	0.754356	-0.46592	0.0302231		< 1E-15	0.630412	0.605051	0.656835	-0.665634	0.0302231
	IPI00025679.5	SIK1	SIK	5	3	0.181988	0.805743	0.604091	1.07471	-0.311609	0.212017		0.000928681	0.604887	0.453503	0.806804	-0.725263	0.212017
	IPI00221171.4	ABL1	ABL	61	26	< 1E-15	0.640385	0.607156	0.675433	-0.642988	0.0392209		< 1E-15	0.602617	0.571348	0.635598	-0.730686	0.0392209
	IPI00448798.6	CSNK1A1	CK1a	16	5	< 1E-15	0.444129	0.391824	0.503416	-1.17095	0.0922314		3.06104e-15	0.596856	0.526564	0.676531	-0.744545	0.0922314
	IPI00909627.1	PKMYT1	MYT1	31	10	< 1E-15	0.620533	0.570316	0.675171	-0.68842	0.0621148		< 1E-15	0.584853	0.537524	0.636349	-0.773854	0.0621148
	IPI00029702.1	PTK2B	PYK2	32	15	< 1E-15	0.501864	0.468207	0.537941	-0.994631	0.0510974		< 1E-15	0.58209	0.543052	0.623934	-0.780686	0.0510974
	IPI00292228.1	GSK3A	GSK3A	58	17	< 1E-15	0.565223	0.533763	0.598536	-0.823109	0.0421529		< 1E-15	0.579266	0.547025	0.613408	-0.787702	0.0421529
	IPI00005142.1	FGFR1	FGFR1	9	7	< 1E-15	0.452033	0.375692	0.543886	-1.1455	0.136162		5.32553e-09	0.56803	0.472099	0.683454	-0.815962	0.136162
	IPI00000685.1	CDK7	CDK7	25	6	< 1E-15	0.592335	0.541696	0.647707	-0.755515	0.0657803		< 1E-15	0.56675	0.518298	0.61973	-0.819217	0.0657803
	IPI00216190.1	GSK3B	GSK3B	79	18	< 1E-15	0.652707	0.620848	0.686201	-0.615492	0.0368343		< 1E-15	0.563	0.53552	0.591891	-0.828793	0.0368343
	IPI00006283.3	TAOK2	TAO2	5	2	1.01507e-09	0.529706	0.434605	0.645618	-0.916735	0.145657		2.0968e-08	0.559577	0.459113	0.682024	-0.837592	0.145657
	IPI00465168.4	TAOK2	TAO2	5	2	1.01507e-09	0.529706	0.434605	0.645618	-0.916735	0.145657		2.0968e-08	0.559577	0.459113	0.682024	-0.837592	0.145657
	IPI00291702.2	LIMK1	LIMK1	5	2	8.79275e-05	0.576872	0.44384	0.749776	-0.793678	0.192964		9.11051e-06	0.543125	0.417876	0.705914	-0.880645	0.192964
	IPI00000977.1	MAP3K11	MLK3	4	3	9.91486e-07	0.394808	0.275846	0.565075	-1.34078	0.263924		0.000910832	0.534117	0.373179	0.764463	-0.904772	0.263924
	IPI00021275.4	EPHB2	EphB2	98	38	< 1E-15	0.721682	0.688556	0.756403	-0.470564	0.0345869		< 1E-15	0.533205	0.50873	0.558858	-0.907238	0.0345869
	IPI00552413.2	CDK9	CDK9	9	3	3.49526e-06	0.558578	0.441007	0.707494	-0.84017	0.173958		3.84999e-07	0.533096	0.420888	0.675218	-0.907532	0.173958
	IPI00294842.3	MAP4K5	KHS1	12	4	4.19408e-07	0.675106	0.58303	0.781723	-0.566815	0.107931		< 1E-15	0.520811	0.449779	0.603061	-0.941167	0.107931
	IPI00413961.3	PTK2	FAK	102	47	< 1E-15	0.600214	0.575359	0.626143	-0.736451	0.0311301		< 1E-15	0.519278	0.497775	0.541711	-0.94542	0.0311301
	IPI00029045.1	IKBKE	IKKe	12	4	1.26867e-11	0.61406	0.535357	0.704332	-0.70355	0.100958		< 1E-15	0.519216	0.45267	0.595546	-0.945593	0.100958
	IPI00164934.3	TGFBR2	TGFbR2	7	3	< 1E-15	0.360084	0.287801	0.450523	-1.47359	0.164931		1.74326e-08	0.515988	0.412408	0.645583	-0.95459	0.164931
	IPI00025830.1	WEE1	Wee1	32	8	< 1E-15	0.475742	0.441336	0.51283	-1.07175	0.0552559		< 1E-15	0.507483	0.470782	0.547046	-0.978568	0.0552559
	IPI00296337.2	PRKDC	DNAPK	114	87	< 1E-15	0.592238	0.568814	0.616627	-0.75575	0.0297042		< 1E-15	0.495879	0.476266	0.5163	-1.01194	0.0297042
	IPI00329638.11	ZAK	ZAK	26	12	< 1E-15	0.566062	0.522119	0.613703	-0.820968	0.0594797		< 1E-15	0.494775	0.456366	0.536416	-1.01516	0.0594797
	IPI00552750.2	TNK2	ACK	17	5	< 1E-15	0.493413	0.440633	0.552515	-1.01913	0.0832744		< 1E-15	0.487519	0.43537	0.545915	-1.03647	0.0832744
	IPI00023530.7	CDK5	CDK5	39	14	< 1E-15	0.747324	0.700367	0.797429	-0.420195	0.0477665		< 1E-15	0.469376	0.439884	0.500846	-1.09118	0.0477665
	IPI00022633.3	TNK1	TNK1	12	5	< 1E-15	0.412198	0.351417	0.483491	-1.27859	0.117425		< 1E-15	0.4609	0.392938	0.540617	-1.11747	0.117425
	IPI00301609.8	NEK9	NEK9	108	43	< 1E-15	0.594551	0.571705	0.618311	-0.750127	0.0288424		< 1E-15	0.454959	0.437476	0.47314	-1.13619	0.0288424
	IPI00298625.2	LYN	LYN	53	22	< 1E-15	0.532986	0.502778	0.565009	-0.907831	0.0429469		< 1E-15	0.44848	0.423062	0.475426	-1.15688	0.0429469
	IPI00329488.4	ABL2	ARG	53	18	< 1E-15	0.405303	0.37977	0.432553	-1.30293	0.0478964		< 1E-15	0.443656	0.415706	0.473485	-1.17249	0.0478964
	IPI00657861.1	DDR1	DDR1	18	6	< 1E-15	0.168403	0.149705	0.189437	-2.57001	0.0866297		< 1E-15	0.433433	0.385309	0.487568	-1.20612	0.0866297
	IPI00025698.2	LIMK2	LIMK2	5	2	2.76421e-08	0.524857	0.421369	0.653763	-0.930003	0.161654		1.62848e-13	0.429858	0.345101	0.535432	-1.21807	0.161654
	IPI00002538.1	PDPK1	PDK1	34	13	< 1E-15	0.542032	0.504742	0.582076	-0.883551	0.0524649		< 1E-15	0.426589	0.397241	0.458105	-1.22908	0.0524649
	IPI00013981.4	YES1	YES	40	13	< 1E-15	0.520777	0.490965	0.552399	-0.941263	0.0433908		< 1E-15	0.42279	0.398587	0.448463	-1.24199	0.0433908
	IPI00294528.1	MET	MET	29	9	< 1E-15	0.477185	0.433542	0.525222	-1.06738	0.0706004		< 1E-15	0.42066	0.382187	0.463006	-1.24927	0.0706004
	IPI00005733.1	TGFBR1	TGFbR1	10	3	< 1E-15	0.264056	0.230176	0.302923	-1.92108	0.101075		< 1E-15	0.417149	0.363626	0.47855	-1.26137	0.101075
	IPI00029263.2	FER	FER	41	20	< 1E-15	0.320861	0.302026	0.340869	-1.63998	0.0445266		< 1E-15	0.389049	0.366212	0.41331	-1.36198	0.0445266
	IPI00513803.3	MAP3K2	MAP3K2	5	2	< 1E-15	0.418466	0.351438	0.498278	-1.25682	0.12849		< 1E-15	0.381296	0.320222	0.454018	-1.39102	0.12849
	IPI00018274.1	EGFR	EGFR	46	20	< 1E-15	0.522418	0.492316	0.554361	-0.936723	0.0436839		< 1E-15	0.375989	0.354324	0.398978	-1.41124	0.0436839
	IPI00029219.1	ACVR1	ALK2	28	10	< 1E-15	0.423624	0.388876	0.461478	-1.23914	0.0629981		< 1E-15	0.370637	0.340235	0.403756	-1.43192	0.0629981
	IPI00293613.2	TBK1	TBK1	116	48	< 1E-15	0.495041	0.475607	0.51527	-1.01438	0.0294794		< 1E-15	0.365708	0.351351	0.380652	-1.45123	0.0294794
	IPI00021917.1	RIPK2	RIPK2	68	25	< 1E-15	0.571719	0.540641	0.604584	-0.806621	0.0411405		< 1E-15	0.363066	0.34333	0.383937	-1.4617	0.0411405
	IPI00022353.4	TYK2	TYK2	28	12	< 1E-15	0.340225	0.308745	0.374914	-1.55544	0.0714644		< 1E-15	0.356176	0.32322	0.392491	-1.48934	0.0714644
	IPI00021267.1	EPHA2	EphA2	196	65	< 1E-15	0.399496	0.386381	0.413056	-1.32375	0.0245698		< 1E-15	0.331955	0.321057	0.343222	-1.59094	0.0245698
	IPI00015927.1	PTK6	BRK	2	2	0.000734535	0.436526	0.275895	0.690681	-1.19586	0.33773		4.25082e-06	0.330827	0.20909	0.523441	-1.59585	0.33773
	IPI00000885.1	FRK	FRK	27	11	< 1E-15	0.218561	0.199797	0.239087	-2.19389	0.0660708		< 1E-15	0.278325	0.25443	0.304463	-1.84516	0.0660708
	IPI00784013.1	JAK1	JAK1	65	27	< 1E-15	0.149025	0.139831	0.158822	-2.74638	0.0468687		< 1E-15	0.258571	0.24262	0.275571	-1.95137	0.0468687
