# Supplementary material for: Hsp90 inhibition differentially destabilises MAP kinase and TGF-beta signalling components in cancer cells revealed by kinase-targeted chemoproteomics
Source: BMC Cancer. 2012 Jan 25;12:38. doi: 10.1186/1471-2407-12-38 (PMC3342885; doi:10.1186/1471-2407-12-38)
Supplement: Additional file 3 — Supplementary_Table 2-5. Table 2 summarizes quantification data and indicates known clients including references for interactions and Hsp90 inhibitor effects. Table 3 lists protein level changes of heat shock proteins after geldanamycin treatment for 24 h. Table 4 lists kinetics of individual kinases in all four cell lines. Table 5 differential quantification of kinases when compared to Hs68 following 24 h treatment with geldanamycin. [file 1471-2407-12-38-S3.XLSX]

## Sheet: Sup_table2
	Kinobeads - MS, 24h
		increased protein level is highly significant (Pvalue < 0.01 and fold change > 1.2)
		decreased protein level is highly significant (Pvalue < 0.01 and fold change < 0.8)
	kinase name	gene symbol	Hs68	SW480	U2OS	A549	known connections to Hsp90:		literature references for:		confidence for
			fold change	fold change	fold change	fold change	interaction	inhibitor effect	interaction	inhibitor effect	new client
	ABL	ABL1	0.758135	0.675811	0.654548	0.602617	+ (BRC-ABL)	+	2	2	-
	ARAF	ARAF		0.478398			+	+	76	31	-
	AurA	AURKA	2.5515	1.96478	1.84875	2.60031	+	none	65		-
	AurB	AURKB		0.496063	0.850552	0.827996	+	+	41	41	-
	BRAF	BRAF		0.669248	0.648126		+/-	+/-	36, 15, 31, 24	15, 31, 24	-
	BRD4	BRD4			0.767303		none	none			-
	ADCK3	CABC1	1.22713				none	none			-
	CaMK2d	CAMK2D	1.19791		0.884724	0.870987	none	none			-
	CDC2	CDC2		0.711285	0.612649		+	+	11, 27	11, 27, 14, 52, 57	-
	CDK2	CDK2		0.625815	0.445297	0.768192	+	+	66	66, 14	-
	CDK7	CDK7	0.702619	0.520511	0.4586	0.56675	none	+		66	-
	CDK9	CDK9	0.754745	0.620462	0.55987	0.533096	+	+	63	63	-
	CSK	CSK	1.17906	0.85462	0.708005	0.630412	none	+/-		14, 11	-
	CK1g1	CSNK1G1		0.848079			none	none			-
	CK1g3	CSNK1G3			0.903863	0.871479	none	none			-
	CK2a2	CSNK2A2	1.45392	0.924214		0.803561	+	none	43, 56, 75		-
	EGFR	EGFR	0.35571	0.419152		0.375989	+	+	42	42, 69, 74	-
	HRI	EIF2AK1		0.807528	0.717634		+	+	38, 68, 80	80	-
	GCN2	EIF2AK4	0.812408	0.654201			+	+	18	18	-
	EphA2	EPHA2	0.467259	0.277673	0.291256	0.331955	+	+	3	14, 3, 37	-
	FER	FER	0.255157	0.261443	0.157399	0.389049	+	+	33	33	-
	FYN	FYN	0.442322	0.417012	0.424669		+	+	48, 88	87, 88	-
	GSK3A	GSK3A	0.506774	0.500092	0.503686	0.579266	none	+/-		19, 7, 23	-
	GSK3B	GSK3B	0.727438	0.670309	0.438023	0.563	+	+/-	47, 5	47, 5, 19, 14, 7, 23	-
	ILK	ILK		0.57408	0.741749		+	+	4	4	-
	INSR	INSR		0.424389			+	+	77, 35	77, 35, 67	-
	IRAK1	IRAK1		0.595432	0.538131		+	+	16	16	-
	JAK1	JAK1	0.237146	0.132958	0.161104	0.258571	+	+/-	73	73, 9	-
	JAK2	JAK2			0.571349		+ (mutant)	+	81	73, 25	-
	LCK	LCK		0.405414			+	+	92, 32, 8	32, 8	-
	LIMK1	LIMK1		0.371249	0.419859	0.543125	+	+	45	45	-
	LIMK2	LIMK2	0.575334	0.283243	0.300934	0.429858	+	+	45	45	-
	LYN	LYN	0.755231	0.4957	0.475536	0.44848	+	+	78	8, 70, 9, 78	-
	MLK3	MAP3K11	0.587343	0.488739	0.517818	0.534117	+	+	90	90, 14	-
	MAP3K3/MEKK3	MAP3K3	0.420263	0.307219	0.344434		+	+/-	10, 22	14, 22	-
	Erk2	MAPK1	1.26306		0.934326	0.809144	+	-	72	71, 53, 72, 11	-
	Erk1	MAPK3		0.770288	0.832063	0.74396	+/-	-	72, 53	71, 72, 11	-
	JNK1	MAPK8	1.16449	0.924137	0.851458	0.774951	+/-	+/-	60, 53	60, 14, 90	-
	MARK1	MARK1			0.857459		none	none			-
	MARK2	MARK2	1.11564	0.825004	0.928236	0.815299	none	none			-
	MET	MET	0.329691		0.615694	0.42066	+	+	51	50, 84, 82	-
	RON	MST1R		0.549455			+	+	28	28	-
	NEK2	NEK2			0.926404		none	none			-
	NuaK1	NUAK1		1.19773	1.27651		none	none			-
	PAK4	PAK4	1.19106		0.900359	0.85462	none	none			-
	PDGFRa	PDGFRA	0.296806				+	+	49	49, 17	-
	PDGFRb	PDGFRB	0.229781		0.433847		none	+		40	-
	PDK1	PDPK1	0.625553	0.404603	0.524318	0.426589	+	+	23	23	-
	AMPKa1	PRKAA1	1.31304		0.859258	0.843602	none	none			-
	PKCd	PRKCD		0.384959			+	+/-	30	30, 6	-
	PKD2	PRKD2		0.634036			none	none			-
	FAK	PTK2	0.721423	0.531203	0.612264	0.519278	none	+		14, 62, 40	-
	PYK2	PTK2B	0.604661	0.454165		0.58209	none	+		14, 70	-
	RSK1	RPS6KA1		0.608179	0.666287	0.659596	+	+/-	11	14, 6, 11	-
	RSK3	RPS6KA2			0.889092		none	none			-
	SRC	SRC		0.748059	0.609915	0.633743	+	+	34	14, 8, 61	-
	MST2	STK3	0.788192		0.653192		none	none			-
	TBK1	TBK1	0.696889	0.409577	0.49779	0.365708	+	+	10, 85	85	-
	TESK2	TESK2		0.824607	0.868504		none	none			-
	TGFbR1	TGFBR1	0.357634	0.229952	0.327872	0.417149	+	+	83	83, 89	-
	TGFbR2	TGFBR2			0.422739	0.515988	+	+	83	83	-
	ACK	TNK2	0.524441	0.360371	0.388893	0.487519	+	+	86	14, 86	-
	TYK2	TYK2	0.314233	0.330857	0.321907	0.356176	+	+	11	11	-
	Wee1	WEE1	0.336029	0.297649	0.407808	0.507483	+	+	1, 29	79, 57	-
	YES	YES1	0.619192	0.295436	0.305588	0.42279	+	+	46	14	-
	ARG	ABL2	0.389094	0.394559	0.324665	0.443656	none	none			high
	ALK2	ACVR1	0.436428	0.253987	0.369105	0.370637	none	none			high
	ALK4	ACVR1B		0.244818	0.486106		none	none			high
	ACTR2	ACVR2A		0.266831	0.232437	0.814367	none	none			high
	BMPR1A	BMPR1A		0.207342	0.153322		none	none			high
	BMPR2	BMPR2	0.65379	0.685645	0.560028		none	none			high
	CaMK1d	CAMK1D			0.676248	0.633264	none	none			high
	CaMK2b	CAMK2B		0.625069	0.620007		none	none			high
	CDK10	CDK10		0.635857	0.53889		none	none			high
	CDK5	CDK5	0.711241	0.561429	0.479625	0.469376	-	none	39		high
	CK1a	CSNK1A1	0.46652	0.323123	0.435493	0.596856	+	none	26		high
	DDR1	DDR1		0.299977	0.317639	0.433433	none	none			high
	DDR2	DDR2	0.265707		0.286896		none	none			high
	EphA4	EPHA4	0.273921	0.29369	0.310246		none	none			high
	EphB2	EPHB2	0.72688	0.821437	0.653367	0.533205	none	none			high
	EphB3	EPHB3	0.642237	0.582761	0.530471		none	none			high
	EphB4	EPHB4	0.427259	0.409289	0.449659	0.667339	none	none			high
	EphB6	EPHB6		0.248426	0.294542		none	none			high
	FES	FES	0.49387				+	none	91, 58		high
	FGFR1	FGFR1	0.473014	0.493395	0.438912	0.56803	none	none			high
	IKKe	IKBKE	0.753836	0.413654	0.51134	0.519216	+	none	10		high
	MAP2K5/MEK5	MAP2K5		0.523775	0.513962		none	-		14	high
	MAP3K1/MEKK1	MAP3K1		0.343211	0.518897		+	-	10, 13	22	high
	MAP3K2/MEKK2	MAP3K2	0.788152	0.292439	0.436077	0.381296	none	none			high
	MAP3K4/MEKK4	MAP3K4	0.848045	0.634718	0.625614	0.664391	none	none			high
	KHS2	MAP4K3	0.541849	0.472826	0.509962		none	none			high
	KHS1	MAP4K5	0.727298	0.433143	0.452482	0.520811	none	none			high
	MELK	MELK		0.640885	0.435287		none	none			high
	NEK9	NEK9	0.751393	0.912588	0.508822	0.454959	none	none			high
	NLK	NLK		0.34518	0.405591		none	none			high
	MYT1	PKMYT1	0.496843	0.529887	0.412512	0.584853	none	none			high
	PKN1	PKN1	0.510956	0.445741	0.573699		none	none			high
	DNAPK	PRKDC	0.626006	0.644141	0.781509	0.495879	+	-	21, 44, 12	20	high
	BRK	PTK6		0.19678		0.330827	none	none			high
	RIPK2	RIPK2	0.579139	0.235378	0.391482	0.363066	none	none			high
	MSK2	RPS6KA4		0.641341	0.464402		none	none			high
	SIK	SIK1		0.686877		0.604887	none	none			high
	QIK	SIK2	1.34758	0.365391	0.477279		none	none			high
	QSK	SIK3		0.625544	0.634918		none	none			high
	TAO1	TAOK1	0.722108	0.595679	0.610681		none	none			high
	TAO2	TAOK2	0.520357	0.42212	0.570994	0.559577	none	none			high
	TAO3	TAOK3	0.520357	0.491717	0.646784		none	none			high
	TNK1	TNK1		0.275899		0.4609	none	none			high
	ZAK	ZAK	0.675952	0.408062	0.352615	0.494775	+	none	53, 54		high
	AAK1	AAK1	1.30469	0.895388		0.757585	none	none			low
	ADCK4	ADCK4		0.785607			none	none			low
	BIKE	BMP2K	1.13944	0.745018	0.766411	0.744365	none	none			low
	BRD2	BRD2				0.632957					low
	BRD3	BRD3	0.873593			0.757121	none	none			low
	CaMK2g	CAMK2G		0.778839	0.840878	0.798467	none	none			low
	CaMKK1	CAMKK1	0.810025	0.846444	0.666964	0.861391	none	none			low
	CaMKK2	CAMKK2	0.792604		0.757661	0.730923	none	none			low
	CK1d	CSNK1D		0.714006	0.744277		none	none			low
	CK1e	CSNK1E		0.66208	0.814698		none	none			low
	CK2a1	CSNK2A1		0.87325	0.836899	0.798909	+	none	55, 56, 43, 75		low
	EphA1	EPHA1		0.363045			none	none			low
	FLT4	FLT4			0.381256		none	none			low
	FRK	FRK				0.278325	none	none			low
	GAK	GAK	0.796019	0.884278	0.848455	0.7482	none	none			low
	MLK1	MAP3K9		0.354098			none	none			low
	GCK	MAP4K2	0.770971		0.418371		none	none			low
	p38b	MAPK11			0.754009		none	none			low
	p38a	MAPK14	1.28657	1.12619		0.768651	+/-	-	64, 53	14	low
	JNK2	MAPK9	1.26018		0.726762	0.713642	none	none			low
	MARK3	MARK3		0.772035		0.747008	none	none			low
	MARK4	MARK4			0.758045		none	none			low
	PIP5K2A	PIP4K2A		0.8404	0.712278		none	none			low
	PIP5K2C	PIP4K2C		0.872956	0.740188	0.780616	none	none			low
	PKN2	PKN2	0.831911	0.704114	0.768245		none	none			low
	PLK4	PLK4		0.75295	0.662539	0.756661	none	none			low
	AMPKa2	PRKAA2		0.867796	0.917834	0.749603	none	none			low
	PKG1	PRKG1	0.739683		0.715109		none	none			low
	RSK2	RPS6KA3	1.25852	0.579212	0.781098	0.738189	none	none			low
	MPSK1	STK16		0.699219	0.71755		none	none			low
	MST1	STK4	1.17176		0.522774		none	none			low
	SYK	SYK		0.581663			none	none			low
	TEC	TEC		0.497545			none	-		14	low
	TESK1	TESK1		0.843544	0.693851		none	none			low
	ULK3	ULK3		0.685086	0.755822	0.74543	none	none			low

## Sheet: Sup_table3
			increased protein level is highly significant (Pvalue < 0.01 and fold change > 1.2)
			decreased protein level is highly significant (Pvalue < 0.01 and fold change < 0.8)
			Hs68	SW480	U2OS	A549
		Protein	fold change	fold change	fold change	fold change
		CHORDC1	1.1527	1.28	1.22	1.29
		DNAJA1	1.25159	1.41	1.21	1.21
		DNAJB1	1.15	1.55	1.4	1.41
		FKBP4	1.12	1.15	1.11	1.3
		HSP90AA1	1.21667	1.21	1.2978	1.37
		HSP90AB1	1.13	1.11	1.09548	1.24
		HSP90B1	1.43797	1.27	1.27049	1.17
		HSPA1A	1.82426	2.58	1.71976	1.79313
		HSPA1L	1.42	1.56	1.99409	1.94109
		HSPA5	1.61444	1.31	1.41	1.09
		HSPB1	1.08	1.6	1.26	1.55
		HSPE1	1.33633	1.35	1.31
		HSPH1	1.26176	1.48	1.33169	1.43
		HYOU1	1.64093	1.32	1.51	1.15
		STIP1	1.07	1.22	0.91	1.15

## Sheet: Sup_table4
		kinase level change log2 fold change > 0,4
		kinase level change log2 fold change < 0,4 and > -0,4
		kinase level change log2 fold change < -0,4
		kinase level change log2 fold change < -0.8
	Hs68				SW480				U2OS				A549
		0-12h	12h - 24h			0-12h	12h - 24h			0-12h	12h - 24h			0-12h	12h - 24h
	kinase name	log2 fold change	log2 fold change		kinase name	log2 fold change	log2 fold change		kinase name	log2 fold change	log2 fold change		kinase name	log2 fold change	log2 fold change
	AAK1	0.194427	0.189285		AAK1	-0.273372	0.113957		ABL	-0.490473	-0.120957		AAK1	-0.169121	-0.231401
	ABL	-0.428665	0.0291919		ABL	-0.496838	-0.0684702		ACK	-0.979309	-0.383244		ABL	-0.642988	-0.0876979
	ACK	-0.899431	-0.0317182		ACK	-1.2989	-0.173544		ACTR2	-2.47426	0.369178		ACK	-1.01913	-0.0173365
	ALK2	-0.905265	-0.290918		ACTR2	-1.99646	0.0904634		ALK2	-1.07656	-0.361339		ADCK3	-0.33847	0.0422208
	ARG	-1.34622	-0.015589		ADCK4	-0.266136	-0.0819849		ALK4	-1.49785	0.45719		ALK2	-1.23914	-0.192777
	AurA	1.1574	0.193948		ALK2	-1.42641	-0.550766		AMPKa2	-0.193586	0.0698909		AMPKa1	-0.127585	-0.117781
	BMPR2	-1.04295	0.42985		ALK4	-2.61665	0.586435		ARG	-1.13674	-0.48623		AMPKa2	-0.259166	-0.156636
	BRD3	-0.428697	0.23373		AMPKa2	-0.297406	0.0928339		AurA	0.421477	0.46507		ARG	-1.30293	0.130439
	CaMKK1	-0.664254	0.360294		ARAF	-0.643872	-0.419846		BIKE	-0.259007	-0.124802		AurA	1.14179	0.236894
	CaMKK2	-0.592462	0.257134		ARG	-1.05683	-0.284857		BMPR1A	-2.43716	-0.268208		AurB	-0.380969	0.108664
	CDK5	-0.266621	-0.224968		AurA	0.726805	0.247563		BMPR2	-0.692663	-0.143766		BIKE	-0.307242	-0.118675
	CDK7	-0.548543	0.0393561		AurB	-1.02149	0.0100912		BRAF	-0.451397	-0.174257		BRD2	-0.545252	-0.114568
	CDK9	-0.53181	0.125872		BIKE	-0.398023	-0.0266296		CaMK1d	-0.374579	-0.189797		BRD3	-0.354224	-0.0471792
	CK1a	-1.54268	0.442688		BMPR1A	-2.70923	0.439313		CaMK2d	-0.210611	0.0339102		BRK	-1.19586	-0.399991
	CK2a2	0.156954	0.382998		BMPR2	-1.01272	0.468257		CaMK2g	-0.26907	0.0190375		CaMK1d	-0.563957	-0.0951636
	DDR2	-2.28665	0.374561		BRAF	-0.604436	0.0250479		CaMKK1	-0.344319	-0.240001		CaMK2d	-0.188601	-0.0106758
	DNAPK	-0.355333	-0.320417		BRK	-1.86873	-0.476612		CaMKK2	-0.328994	-0.0713821		CaMK2g	-0.307239	-0.0174562
	EGFR	-1.00829	-0.482938		CaMK2b	-0.653571	-0.0243421		CDK10	-0.504737	-0.3872		CaMKK2	-0.383379	-0.06883
	EphA2	-0.759777	-0.337929		CaMK2g	-0.677108	0.316505		CDK2	-1.0146	-0.152566		CDK5	-0.420195	-0.670988
	EphA4	-1.47832	-0.389849		CaMKK1	-0.288678	0.0481645		CDK5	-0.604809	-0.455213		CDK7	-0.755515	-0.0637016
	EphB2	-0.343479	-0.116731		CDC2	-0.297004	-0.194497		CDK7	-0.755576	-0.369116		CDK9	-0.84017	-0.0673627
	EphB3	-0.607839	-0.0309833		CDK10	-0.536527	-0.116699		CDK9	-0.499784	-0.337053		CK1a	-1.17095	0.426405
	EphB4	-0.898165	-0.328653		CDK2	-0.290087	-0.386105		CK1a	-1.14557	-0.0537022		CK1d	-0.536829	0.247532
	Erk2	0.158198	0.178727		CDK5	-0.236745	-0.596079		CK1d	-0.478055	0.0519664		CK2a2	-0.190201	-0.12532
	FAK	-0.346232	-0.124851		CDK7	-0.582867	-0.359131		CSK	-0.361875	-0.136293		CSK	-0.46592	-0.199714
	FER	-1.58838	-0.382168		CDK9	-0.607751	-0.0808333		DDR1	-2.06038	0.405842		DDR1	-2.57001	1.36389
	FES	-1.01004	-0.00775778		CK1a	-1.89348	0.26363		DDR2	-1.62716	-0.174245		DNAPK	-0.75575	-0.256189
	FGFR1	-1.47921	0.399169		CK1d	-0.761834	0.275843		DNAPK	-0.254894	-0.100772		EGFR	-0.936723	-0.474517
	FYN	-0.908984	-0.267845		CK1e	-0.400738	-0.194185		EphA2	-0.848951	-0.930689		EphA2	-1.32375	-0.267195
	GAK	-0.361509	0.0323836		CK1g1	-0.366852	0.129122		EphA4	-1.22783	-0.460687		EphB2	-0.470564	-0.436674
	GCK	-0.561596	0.186344		CK2a1	-0.232433	0.0368995		EphB2	-0.29089	-0.323144		EphB4	-1.13303	0.549519
	GSK3A	-0.706099	-0.274487		CK2a2	-0.238335	0.124634		EphB3	-0.461909	-0.452744		Erk1	-0.423617	-0.00308694
	GSK3B	-0.494806	0.0357021		CSK	-0.37526	0.148615		EphB4	-0.599094	-0.554002		Erk2	-0.164393	-0.141139
	IKKe	-0.440958	0.0332812		DDR1	-2.04349	0.306417		EphB6	-1.2411	-0.522356		FAK	-0.736451	-0.208969
	JAK1	-2.5127	0.436545		DNAPK	-0.447118	-0.187433		Erk1	-0.282275	0.0170398		FER	-1.63998	0.278006
	KHS1	-0.416633	-0.0427486		EGFR	-0.968453	-0.286001		Erk2	-0.18504	0.0870382		FGFR1	-1.1455	0.329539
	KHS2	-0.812984	-0.0710535		EphA1	-1.13988	-0.321896		FAK	-0.537339	-0.170435		FRK	-2.19389	0.348732
	LIMK2	-0.63368	-0.163848		EphA2	-1.39034	-0.458196		FER	-1.56486	-1.10264		GAK	-0.284445	-0.134058
	LYN	-0.217953	-0.187056		EphA4	-1.3545	-0.413134		FGFR1	-1.08642	-0.10158		GSK3A	-0.823109	0.0354072
	MAP3K3	-1.11453	-0.136109		EphB2	-0.421634	0.137856		FLT4	-0.838593	-0.552577		GSK3B	-0.615492	-0.213301
	MAP3K4	-0.393215	0.155427		EphB3	-0.749442	-0.0295825		FYN	-0.715925	-0.519665		IKKe	-0.70355	-0.242043
	MARK2	-0.103056	0.26093		EphB4	-0.873306	-0.415502		GAK	-0.105569	-0.131522		JAK1	-2.74638	0.795011
	MET	-1.36293	-0.237878		EphB6	-1.91075	-0.0983575		GCK	-0.66075	-0.596396		JNK1	-0.0949955	-0.272828
	MLK3	-0.901724	0.134		Erk1	-0.541372	0.164842		GSK3A	-0.761546	-0.227857		JNK2	-0.109592	-0.377136
	MST1	0.222649	0.00603005		FAK	-0.715421	-0.197243		GSK3B	-0.750242	-0.44068		KHS1	-0.566815	-0.374352
	MST2	-0.373383	0.0300024		FER	-1.54958	-0.385849		IKKe	-0.607221	-0.360424		LIMK1	-0.793678	-0.0869671
	MYT1	-0.941104	-0.0680325		FGFR1	-0.937782	-0.0814042		ILK	-0.353935	-0.0770616		LIMK2	-0.930003	-0.288064
	NEK9	-0.231936	-0.180425		FYN	-1.23276	-0.0290761		IRAK1	-0.47532	-0.418652		LYN	-0.907831	-0.249053
	PAK4	0.0999991	0.152249		GAK	-0.252868	0.0754408		JAK1	-2.68696	0.0530228		MAP3K2	-1.25682	-0.1342
	PDGFRa	-2.35545	0.603043		GCN2	-0.731263	0.119068		JNK1	-0.147119	-0.0848734		MAP3K4	-0.427731	-0.162165
	PDGFRb	-1.13906	-0.982606		GSK3A	-0.875752	-0.123982		JNK2	-0.174054	-0.286391		MARK2	-0.159701	-0.134898
	PDK1	-0.543854	-0.132941		GSK3B	-0.784742	0.207639		KHS1	-0.608952	-0.535117		MET	-1.06738	-0.181894
	PKG1	-0.543681	0.10866		HRI	-0.4878	0.179384		KHS2	-0.510899	-0.46064		MLK3	-1.34078	0.436004
	PKN1	-0.836251	-0.132478		IKKe	-1.18639	-0.0871117		LIMK1	-0.785429	-0.466594		MYT1	-0.68842	-0.0854336
	PKN2	-0.676999	0.411499		ILK	-0.724097	-0.0765785		LIMK2	-1.02732	-0.705158		NEK9	-0.750127	-0.386066
	PYK2	-0.720835	-0.00496698		INSR	-1.09415	-0.142388		LYN	-0.566992	-0.505381		PAK4	-0.103397	-0.123249
	QIK	-0.663763	1.09413		IRAK1	-0.596038	-0.151954		MAP2K5	-0.70619	-0.254075		PDK1	-0.883551	-0.34553
	RIPK2	-0.552477	-0.235542		JAK1	-2.86089	-0.0500701		MAP3K1	-0.976863	0.0303833		PYK2	-0.994631	0.213945
	TAO1	-0.511787	0.0420729		JNK1	-0.149874	0.0360521		MAP3K2	-0.648602	-0.548744		RIPK2	-0.806621	-0.655074
	TAO2	-0.900573	-0.0418534		KHS1	-1.12614	-0.0809426		MAP3K3	-0.88877	-0.648932		RSK2	-0.351614	-0.0863235
	TAO3	-0.48663	0.119743		KHS2	-0.455727	-0.624893		MAP3K4	-0.354854	-0.321802		RSK3	-0.71197	0.111625
	TBK1	-0.400768	-0.120231		LCK	-1.03304	-0.269494		MARK4	-0.331396	-0.0682488		SRC	-0.596093	-0.0619384
	TGFbR1	-1.51356	0.030117		LIMK1	-1.39026	-0.0392796		MELK	-0.574231	-0.62573		TAO2	-0.916735	0.0791432
	TYK2	-1.95724	0.28715		LIMK2	-1.42667	-0.393217		MET	-0.54943	-0.150286		TBK1	-1.01438	-0.436855
	Wee1	-1.70883	0.135483		LYN	-0.921857	-0.0906027		MLK3	-0.853245	-0.0962392		TGFbR1	-1.92108	0.659718
	YES	-0.311007	-0.380533		MAP2K5	-0.723282	-0.209701		MSK2	-0.658815	-0.447737		TGFbR2	-1.47359	0.519003
	ZAK	-0.406278	-0.158728		MAP3K1	-1.88805	0.345216		MST1	-0.264455	-0.671286		TNK1	-1.27859	0.161116
					MAP3K2	-1.50609	-0.267701		MYT1	-0.772237	-0.505256		TYK2	-1.55544	0.0661003
					MAP3K3	-1.54405	-0.158609		NEK2	0.297689	-0.407975		ULK3	-0.369809	-0.0540466
					MAP3K4	-0.651097	-0.00471467		NEK9	-0.614165	-0.360602		Wee1	-1.07175	0.0931806
					MARK2	-0.342362	0.0648355		NLK	-0.893187	-0.408715		YES	-0.941263	-0.300723
					MARK3	-0.373884	0.000623016		p38b	-0.330717	-0.0766286		ZAK	-0.820968	-0.194189
					MELK	-0.62075	-0.0211111		PAK4	-0.163572	0.0121442
					MLK1	-1.43518	-0.0625989		PDGFRb	-0.449174	-0.755569
					MLK3	-0.972294	-0.0605709		PDK1	-0.623696	-0.30779
					MPSK1	-0.427143	-0.0890397		PKN1	-0.31005	-0.491584
					MSK2	-0.613188	-0.0276475		PLK4	-0.340202	-0.253721
					MYT1	-0.9094	-0.00684402		QIK	-1.15494	0.0878415
					NEK9	0.189868	-0.321832		QSK	-0.487876	-0.167482
					NLK	-1.09412	-0.440462		RIPK2	-0.881099	-0.471883
					PDK1	-0.999748	-0.305673		RSK1	-0.129388	-0.0402076
					PIP5K2A	-0.298164	0.0473119		RSK2	-0.321992	-0.0344315
					PIP5K2C	-0.349118	0.1531		RSK3	-0.492955	-0.0928292
					PKCd	-1.15834	-0.218887		SRC	-0.399537	-0.313784
					PKD2	-0.552502	-0.104862		TAO1	-0.406074	-0.305436
					PKN1	-1.00805	-0.157672		TAO2	-0.420397	-0.388057
					PKN2	-0.708481	0.202361		TBK1	-0.556884	-0.449507
					PLK4	-0.42281	0.0134367		TESK1	-0.253819	-0.273484
					PYK2	-1.01316	-0.125548		TGFbR1	-1.63535	0.0265506
					QIK	-1.60735	0.154865		TGFbR2	-1.28706	0.0449006
					QSK	-0.537236	-0.139582		TYK2	-1.07643	-0.558858
					RIPK2	-1.24315	-0.843802		ULK3	-0.358801	-0.0450819
					RON	-0.77146	-0.0924666		Wee1	-1.03795	-0.256082
					RSK2	-0.875025	0.0871895		YES	-0.750791	-0.959548
					RSK3	-0.770096	0.052663		ZAK	-0.783249	-0.720587
					SIK	-0.242235	-0.29964
					SRC	-0.640317	0.221541
					SYK	-0.737519	-0.0442255
					TAO1	-0.677578	-0.0698149
					TAO2	-1.10065	-0.143626
					TBK1	-0.999943	-0.287849
					TEC	-0.803151	-0.20395
					TESK1	-0.218402	-0.0270633
					TESK2	-0.357925	0.0797043
					TGFbR1	-2.09629	-0.024303
					TNK1	-1.41942	-0.438372
					TYK2	-1.2011	-0.394623
					ULK3	-0.609386	0.0637439
					Wee1	-1.58069	-0.167628
					YES	-1.43232	-0.326759
					ZAK	-0.90527	-0.38787

## Sheet: Sup_table5
		decreased protein level compared to Hs68 log2 fold change < -0,5
		decreased protein level compared to Hs68 log2 fold change > 0,5
		difference to Hs68
	kinase name	SW480	U2OS	A549
	AAK1	-0.543128		-0.784233
	ACK	-0.541297	-0.431405	-0.10532
	ALK2	-0.780992	-0.241713	-0.235737
	AMPKa1		-0.611753	-0.638282
	BIKE	-0.612979	-0.572136	-0.614243
	CDK5	-0.341236	-0.568433	-0.599594
	CDK7	-0.432812	-0.615505	-0.31003
	CDK9	-0.282646	-0.430899	-0.501594
	CK1a	-0.529857	-0.0992885	0.355443
	CK2a2	-0.653652		-0.855472
	CSK	-0.464287	-0.73581	-0.903275
	EphA2	-0.750836	-0.681934	-0.493236
	EphB4	-0.0619895	0.0737222	0.64331
	Erk2		-0.434927	-0.642457
	FER	0.0351131	-0.696957	0.608569
	GCK		-0.881895
	GSK3B	-0.117999	-0.731819	-0.369689
	IKKe	-0.865827	-0.559968	-0.537916
	JAK1	-0.834805	-0.557781	0.124785
	JNK1	-0.333526	-0.451697	-0.587527
	JNK2		-0.794074	-0.820356
	KHS1	-0.747703	-0.684687	-0.481786
	LIMK2	-1.02236	-0.934953	-0.420539
	LYN	-0.60745	-0.667363	-0.751874
	MAP3K2	-1.43034	-0.853892	-1.04756
	MET		0.901097	0.35154
	MST1		-1.16442
	NEK9	0.280397	-0.562405	-0.723832
	p38a	-0.192076		-0.743126
	PDGFRb		0.916928
	PDK1	-0.628626	-0.254691	-0.552286
	QIK	-1.88286	-1.49747
	RIPK2	-1.29893	-0.564964	-0.673677
	RSK2	-1.11957	-0.688157	-0.769671
	TBK1	-0.766794	-0.485393	-0.930237
	TGFbR1	-0.637151	-0.125354	0.222077
	Wee1	-0.174975	0.279306	0.594775
	YES	-1.06754	-1.0188	-0.550446
	ZAK	-0.728134	-0.93883	-0.450151
