# Supplementary material for: Hsp90 inhibition differentially destabilises MAP kinase and TGF-beta signalling components in cancer cells revealed by kinase-targeted chemoproteomics
Source: BMC Cancer. 2012 Jan 25;12:38. doi: 10.1186/1471-2407-12-38 (PMC3342885; doi:10.1186/1471-2407-12-38)
Supplement: Additional file 6 — Supplementary_Table_6. Detailed results of the kinobeads-MS experiments with combined geldanamycin and MG132 treatment. [file 1471-2407-12-38-S6.XLS]

## Sheet: Hs68
				SSMq	number of spectrum-to-sequence matches used for quantification
				UPM	unique peptide matches
				FC vs DMSO	Fold change versus DMSO
				FC Low P<0.025	Fold change, lower confidence interval value (P<0.025)
				FC High P<0.025	Fold change, upper confidence interval value (P<0.025)
				SD log2 FC	Standard Deviation of log2(fold change)
				All kinases identified with at least 2 unique peptide matches
					Hs68 - Geldanamycin 24 h						Hs68 - Geldanamycin 24 h + with MG132 last 6 h						Hs68 - Geldanamycin 24 h + with MG132 last 6 h
protein	clustername	kinasename	SSMq	UPM	Pvalue	FC vs DMSO	FC Low P<0.025	FC High P<0.025	log2 FC	SD log2 FC	Pvalue	FC vs DMSO	FC Low P<0.025	FC High P<0.025	log2 FC	SD log2 FC	Pvalue	FC vs GA	FC Low P<0.025	FC High P<0.025	log2 FC	SD log2 FC
IPI00023530.7	CDK5	CDK5	10	3	< 1E-15	0.251598	0.1925	0.328839	-1.99081	0.197072	0.0199835	0.727687	0.556761	0.951088	-0.45861	0.197072	8.43769e-15	2.89226	2.2129	3.78019	1.5322	0.197072
IPI00027729.1	CSNK1E	CK1e	8	3	3.84137e-12	0.331917	0.243232	0.452937	-1.5911	0.22882	2.20887e-05	0.510018	0.373747	0.695975	-0.97138	0.22882	0.00677616	1.53658	1.12602	2.09683	0.619725	0.22882
IPI00903077.1	ACVR2A	ACTR2	4	2	< 1E-15	0.153901	0.102833	0.230329	-2.69993	0.296782	4.06342e-14	0.210605	0.140722	0.315192	-2.24739	0.296782	0.127344	1.36845	0.914367	2.04802	0.452537	0.296782
IPI00218437.2	CSNK1G3	CK1g3	14	6	1.42757e-06	0.664224	0.562512	0.784327	-0.590259	0.12234	0.0231359	0.824785	0.698487	0.973921	-0.277909	0.12234	0.0106942	1.24173	1.05158	1.46625	0.31235	0.12234
IPI00020602.1	CSNK2A2	CK2a2	22	8	0.00482508	1.20247	1.0578	1.36692	0.265998	0.0943499	3.04503e-09	1.47431	1.29695	1.67594	0.560044	0.0943499	0.00183627	1.22607	1.07857	1.39375	0.294046	0.0943499
IPI00020898.1	RPS6KA3	RSK2	27	7	< 1E-15	0.213303	0.185103	0.245799	-2.22903	0.104376	< 1E-15	0.256235	0.222359	0.295272	-1.96446	0.104376	0.0112727	1.20127	1.04246	1.38428	0.264563	0.104376
IPI00029219.1	ACVR1	ALK2	24	7	< 1E-15	0.268288	0.239177	0.300941	-1.89815	0.0845411	< 1E-15	0.313116	0.279142	0.351226	-1.67523	0.0845411	0.00838521	1.16709	1.04046	1.30914	0.222918	0.0845411
IPI00219012.4	FYN	FYN	18	7	< 1E-15	0.232135	0.199062	0.270704	-2.10696	0.113137	< 1E-15	0.269002	0.230676	0.313696	-1.89431	0.113137	0.0601988	1.15882	0.993715	1.35135	0.212653	0.113137
IPI00298625.2	LYN	LYN	35	10	< 1E-15	0.466622	0.425017	0.5123	-1.09967	0.0687421	< 1E-15	0.540703	0.492492	0.593633	-0.887092	0.0687421	0.00199187	1.15876	1.05544	1.27219	0.212582	0.0687421
IPI00556134.1	CSNK1D	CK1d	11	4	2.03171e-10	0.45299	0.354995	0.578037	-1.14245	0.17943	2.06352e-07	0.523884	0.410552	0.6685	-0.932682	0.17943	0.242407	1.1565	0.906315	1.47575	0.209767	0.17943
IPI00303550.2	MAPK9	JNK2	23	6	0.0798871	0.910781	0.820347	1.01118	-0.134825	0.0769738	0.485456	1.03792	0.934863	1.15234	0.0536959	0.0769738	0.0143406	1.13959	1.02644	1.26522	0.18852	0.0769738
IPI00289342.1	EPHB4	EphB4	30	9	< 1E-15	0.337508	0.302236	0.376895	-1.56701	0.0812468	< 1E-15	0.383617	0.343527	0.428386	-1.38226	0.0812468	0.0229972	1.13662	1.01784	1.26926	0.184749	0.0812468
IPI00013212.1	CSK	CSK	30	9	9.21022e-05	0.846649	0.778907	0.920282	-0.240164	0.0613841	0.249188	0.95215	0.875967	1.03496	-0.0707394	0.0613841	0.00579179	1.12461	1.03463	1.22242	0.169425	0.0613841
IPI00296337.2	PRKDC	DNAPK	10	4	0.000360879	0.6875	0.559628	0.844591	-0.540568	0.151476	0.0142297	0.773026	0.629246	0.949659	-0.371411	0.151476	0.264144	1.1244	0.915267	1.38132	0.169157	0.151476
IPI00021917.1	RIPK2	RIPK2	37	10	< 1E-15	0.449092	0.411066	0.490636	-1.15492	0.0651235	< 1E-15	0.499879	0.457552	0.546121	-1.00035	0.0651235	0.0176472	1.11309	1.01884	1.21605	0.154566	0.0651235
IPI00152303.7	PIP4K2C	PIP5K2C	18	7	0.00880663	1.20983	1.04916	1.39511	0.274805	0.104883	9.69658e-05	1.32781	1.15147	1.53115	0.409046	0.104883	0.200613	1.09752	0.95176	1.26559	0.134241	0.104883
IPI00220306.1	MAPK8	JNK1	5	2	0.310439	0.883696	0.695901	1.12217	-0.178378	0.175851	0.52336	0.925158	0.728551	1.17482	-0.112229	0.175851	0.706807	1.04692	0.824436	1.32944	0.0661486	0.175851
IPI00185037.9	MARK1	MARK1	10	4	6.40517e-05	0.632216	0.504983	0.791506	-0.661511	0.165399	0.000294398	0.660194	0.52733	0.826533	-0.599038	0.165399	0.705659	1.04425	0.834098	1.30736	0.0624725	0.165399
IPI00376119.1	PRKACB	PKACb	36	6	0.000126736	0.810906	0.728521	0.902608	-0.302393	0.0788594	0.00188039	0.84369	0.757974	0.939099	-0.245216	0.0788594	0.46844	1.04043	0.934724	1.15809	0.0571773	0.0788594
IPI00000685.1	CDK7	CDK7	26	7	< 1E-15	0.408968	0.366082	0.456879	-1.28994	0.0815424	< 1E-15	0.420473	0.37638	0.469732	-1.24991	0.0815424	0.623555	1.02813	0.920316	1.14858	0.0400241	0.0815424
IPI00021275.4	EPHB2	EphB2	32	7	< 1E-15	0.643524	0.588113	0.704157	-0.635933	0.0662763	< 1E-15	0.639359	0.584306	0.699599	-0.645302	0.0662763	0.88759	0.993527	0.907978	1.08714	-0.00936874	0.0662763
IPI00008318.1	EPHA4	EphA4	10	4	< 1E-15	0.137577	0.115758	0.16351	-2.86169	0.12711	< 1E-15	0.131603	0.110731	0.15641	-2.92574	0.12711	0.61435	0.956575	0.804862	1.13688	-0.06405	0.12711
IPI00221141.3	MAPK14	p38a	89	9	0.122572	1.0547	0.985764	1.12846	0.0768318	0.0497541	0.808673	1.00839	0.942477	1.0789	0.0120478	0.0497541	0.192924	0.956088	0.893598	1.02295	-0.064784	0.0497541
IPI00221171.4	ABL1	ABL	25	10	< 1E-15	0.56238	0.507968	0.622622	-0.830382	0.0749028	< 1E-15	0.530118	0.478827	0.586903	-0.915615	0.0749028	0.255192	0.942633	0.851429	1.04361	-0.0852327	0.0749028
IPI00791924.2	MYLK	smMLCK	4	2	0.00331883	0.496873	0.311577	0.792366	-1.00905	0.343515	0.00133559	0.465722	0.292043	0.742689	-1.10246	0.343515	0.785693	0.937306	0.587762	1.49473	-0.0934073	0.343515
IPI00329488.4	ABL2	ARG	15	6	< 1E-15	0.257225	0.214231	0.308847	-1.9589	0.134624	< 1E-15	0.239572	0.199529	0.287651	-2.06147	0.134624	0.446127	0.93137	0.775697	1.11829	-0.102573	0.134624
IPI00436355.1	PRKG1	PKG1	33	9	< 1E-15	0.582665	0.531077	0.639263	-0.779262	0.0682371	< 1E-15	0.530298	0.483347	0.58181	-0.915126	0.0682371	0.0465089	0.910125	0.829545	0.998532	-0.135864	0.0682371
IPI00014068.1	PAK4	PAK4	29	9	0.325776	1.0534	0.949577	1.16858	0.0750579	0.0763779	0.281212	0.944544	0.851447	1.04782	-0.0823104	0.0763779	0.0393932	0.896659	0.808282	0.994699	-0.157368	0.0763779
IPI00025698.2	LIMK2	LIMK2	17	6	< 1E-15	0.354567	0.294634	0.426691	-1.49587	0.136293	< 1E-15	0.313581	0.260576	0.377368	-1.67309	0.136293	0.193536	0.884405	0.734913	1.06431	-0.177221	0.136293
IPI00183118.4	MARK3	MARK3	11	4	1.82965e-12	0.387822	0.298123	0.504509	-1.36654	0.193615	1.33227e-15	0.341864	0.262794	0.444723	-1.54851	0.193615	0.347315	0.881497	0.677617	1.14672	-0.181972	0.193615
IPI00298940.3	AURKA	AurA	25	8	< 1E-15	3.73125	3.34933	4.15673	1.89966	0.079484	< 1E-15	3.27658	2.94119	3.65021	1.71219	0.079484	0.0183675	0.878143	0.788258	0.978279	-0.187471	0.079484
IPI00294842.3	MAP4K5	KHS1	14	5	< 1E-15	0.405952	0.335256	0.491557	-1.30062	0.140841	< 1E-15	0.355561	0.29364	0.430539	-1.49183	0.140841	0.17461	0.875868	0.723335	1.06057	-0.191215	0.140841
IPI00018182.2	TESK1	TESK1	5	2	0.435936	0.882711	0.644933	1.20815	-0.179988	0.231016	0.103346	0.770394	0.562871	1.05443	-0.376332	0.231016	0.395397	0.872759	0.637662	1.19453	-0.196344	0.231016
IPI00016613.2	CSNK2A1	CK2a1	3	2	0.474821	0.860997	0.571145	1.29795	-0.215921	0.302118	0.141815	0.735158	0.487669	1.10825	-0.443874	0.302118	0.45056	0.853845	0.566401	1.28717	-0.227953	0.302118
IPI00019473.2	MAPK11	p38b	18	6	0.00235101	0.805403	0.700605	0.925876	-0.312218	0.102607	1.13605e-07	0.685549	0.596346	0.788095	-0.544668	0.102607	0.023512	0.851188	0.740433	0.978511	-0.23245	0.102607
IPI00513803.3	MAP3K2	MAP3K2	24	10	< 1E-15	0.209492	0.182414	0.240589	-2.25503	0.101876	< 1E-15	0.176812	0.153958	0.203058	-2.49971	0.101876	0.0163415	0.844005	0.734913	0.96929	-0.244677	0.101876
IPI00465291.3	SIK2	QIK	10	4	< 1E-15	0.348725	0.290522	0.41859	-1.51984	0.134411	< 1E-15	0.288809	0.240606	0.34667	-1.79181	0.134411	0.0430592	0.828185	0.689958	0.994106	-0.271975	0.134411
IPI00328867.6	SRC	SRC	30	8	< 1E-15	0.540912	0.491043	0.595845	-0.886534	0.0711957	< 1E-15	0.445083	0.404049	0.490284	-1.16785	0.0711957	7.8369e-05	0.822837	0.746977	0.906402	-0.281321	0.0711957
IPI00008315.4	EPHB1	EphB1	18	6	2.40026e-09	0.66395	0.580482	0.75942	-0.590853	0.0988893	< 1E-15	0.53369	0.466597	0.610429	-0.905927	0.0988893	0.00144746	0.80381	0.70276	0.919391	-0.315073	0.0988893
IPI00004409.2	DDR2	DDR2	12	4	< 1E-15	0.14126	0.112185	0.177871	-2.82358	0.169631	< 1E-15	0.111822	0.0888061	0.140804	-3.16072	0.169631	0.0468984	0.791606	0.628672	0.996769	-0.337145	0.169631
IPI00294344.2	FES	FES	18	6	< 1E-15	0.343525	0.296973	0.397373	-1.54151	0.107184	< 1E-15	0.26518	0.229245	0.306747	-1.91496	0.107184	0.000496338	0.771938	0.667332	0.892941	-0.373444	0.107184
IPI00792960.2	CAMKK1	CaMKK1	9	4	5.10257e-05	0.671944	0.554414	0.814389	-0.573587	0.141519	1.33691e-11	0.514517	0.424522	0.623589	-0.958711	0.141519	0.00651554	0.765713	0.631782	0.928037	-0.385123	0.141519
IPI00290239.2	CAMKK2	CaMKK2	27	8	3.64153e-14	0.666613	0.600307	0.740243	-0.585079	0.0771171	< 1E-15	0.503436	0.453361	0.559043	-0.990119	0.0771171	1.54076e-07	0.755215	0.680096	0.838632	-0.40504	0.0771171
IPI00552750.2	TNK2	ACK	16	5	< 1E-15	0.407173	0.333299	0.49742	-1.29629	0.147359	< 1E-15	0.300202	0.245736	0.36674	-1.73599	0.147359	0.0028543	0.737284	0.603519	0.900698	-0.439707	0.147359
IPI00410287.3	PRKAA1	AMPKa1	15	5	0.115856	0.905919	0.800954	1.02464	-0.142545	0.0906446	2.05302e-11	0.65593	0.57993	0.74189	-0.608385	0.0906446	2.82404e-07	0.724049	0.640157	0.818936	-0.46584	0.0906446
IPI00029263.2	FER	FER	19	7	< 1E-15	0.166777	0.147195	0.188965	-2.58401	0.0919367	< 1E-15	0.118584	0.10466	0.13436	-3.07602	0.0919367	8.9532e-08	0.71103	0.627543	0.805624	-0.492017	0.0919367
IPI00013219.1	ILK	ILK	3	2	3.50607e-08	0.123144	0.0585345	0.259068	-3.02158	0.547442	2.7677e-11	0.0796469	0.0378589	0.16756	-3.65024	0.547442	0.250858	0.646779	0.307436	1.36068	-0.628655	0.547442
IPI00908444.1	CAMK2G	CaMK2g	5	3	< 1E-15	0.188888	0.130745	0.272887	-2.4044	0.270804	< 1E-15	0.111879	0.0774405	0.161632	-3.15999	0.270804	0.00528005	0.592302	0.409981	0.855702	-0.755594	0.270804
IPI00021267.1	EPHA2	EphA2	33	9	< 1E-15	0.171239	0.153502	0.191025	-2.54592	0.0804872	< 1E-15	0.0943566	0.084583	0.105259	-3.40573	0.0804872	< 1E-15	0.551023	0.493948	0.614694	-0.859815	0.0804872
IPI00013981.4	YES1	YES	31	9	< 1E-15	0.29377	0.266429	0.323917	-1.76724	0.0719061	< 1E-15	0.157456	0.142802	0.173615	-2.66698	0.0719061	< 1E-15	0.535985	0.486101	0.590988	-0.899736	0.0719061
IPI00002804.1	PKN2	PKN2	23	10	< 1E-15	0.319286	0.276818	0.368269	-1.64708	0.105057	< 1E-15	0.151059	0.130967	0.174234	-2.72681	0.105057	< 1E-15	0.473117	0.410188	0.5457	-1.07973	0.105057
IPI00293613.2	TBK1	TBK1	18	7	< 1E-15	0.431512	0.37079	0.502179	-1.21253	0.111633	< 1E-15	0.144317	0.124009	0.167951	-2.79269	0.111633	< 1E-15	0.334445	0.287382	0.389215	-1.58016	0.111633
IPI00031681.1	CDK2	CDK2	22	6	1.11022e-15	0.51907	0.442256	0.609226	-0.945998	0.117881	< 1E-15	0.126856	0.108083	0.148889	-2.97874	0.117881	< 1E-15	0.244391	0.208225	0.286838	-2.03274	0.117881

## Sheet: SW480
					SW480 - Geldanamycin 24 h						SW480 - Geldanamycin 24 h + with MG132 last 6 h						SW480 - Geldanamycin 24 h + with MG132 last 6 h
protein	clustername	kinasename	SSMq	UPM	Pvalue	FC vs DMSO	FC Low P<0.025	FC High P<0.025	log2 FC	SD log2 FC	Pvalue	FC vs DMSO	FC Low P<0.025	FC High P<0.025	log2 FC	SD log2 FC	Pvalue	FC vs GA	FC Low P<0.025	FC High P<0.025	log2 FC	SD log2 FC
IPI00011488.4	STK4	MST1	4	4	< 1E-15	0.045016	0.0270544	0.0749024	-4.47342	0.374783	0.660738	0.892241	0.536233	1.48461	-0.164495	0.374783	< 1E-15	19.8205	11.9121	32.9795	4.30892	0.374783
IPI00908444.1	CAMK2G	CaMK2g	16	6	< 1E-15	0.0654666	0.0567214	0.0755602	-3.9331	0.105545	0.00221399	0.799385	0.6926	0.922633	-0.323038	0.105545	< 1E-15	12.2106	10.5794	14.0932	3.61006	0.105545
IPI00385449.4	PRKCA	PKCa	4	3	< 1E-15	0.0713079	0.0518346	0.098097	-3.80979	0.234769	0.247089	0.828315	0.602113	1.1395	-0.271748	0.234769	< 1E-15	11.616	8.44384	15.98	3.53805	0.234769
IPI00329236.3	PRKCD	PKCd	14	6	< 1E-15	0.0369974	0.028925	0.0473226	-4.75643	0.181176	< 1E-15	0.341843	0.267257	0.437244	-1.54859	0.181176	< 1E-15	9.23966	7.22368	11.8183	3.20784	0.181176
IPI00301609.8	NEK9	NEK9	18	8	< 1E-15	0.0673346	0.0551349	0.0822337	-3.89251	0.147134	1.0858e-12	0.483378	0.395799	0.590335	-1.04878	0.147134	< 1E-15	7.17875	5.8781	8.76719	2.84373	0.147134
IPI00002538.1	PDPK1	PDK1	9	3	< 1E-15	0.0518746	0.0394335	0.0682407	-4.26883	0.201839	1.09912e-13	0.353214	0.268503	0.464651	-1.50138	0.201839	< 1E-15	6.809	5.176	8.9572	2.76744	0.201839
IPI00018597.1	SYK	SYK	7	4	< 1E-15	0.0930188	0.0717547	0.120584	-3.42633	0.191045	4.22447e-05	0.581304	0.448418	0.75357	-0.782635	0.191045	< 1E-15	6.24932	4.82073	8.10127	2.6437	0.191045
IPI00003479.3	MAPK1	Erk2	7	4	< 1E-15	0.0932218	0.066323	0.13103	-3.42319	0.250591	0.00180437	0.581473	0.413692	0.817303	-0.782215	0.250591	< 1E-15	6.23753	4.43771	8.7673	2.64097	0.250591
IPI00023530.7	CDK5	CDK5	9	4	< 1E-15	0.0914164	0.0623876	0.133952	-3.4514	0.281222	0.00139858	0.536358	0.36604	0.785925	-0.898731	0.281222	< 1E-15	5.8672	4.0041	8.5972	2.55267	0.281222
IPI00412672.1	PKN1	PKN1	20	6	< 1E-15	0.0723113	0.0607178	0.0861185	-3.78963	0.128624	< 1E-15	0.417819	0.350831	0.497598	-1.25905	0.128624	< 1E-15	5.77806	4.85168	6.88133	2.53059	0.128624
IPI00410344.3	PLK4	PLK4	9	3	< 1E-15	0.107245	0.0781447	0.147183	-3.22101	0.233008	0.00026478	0.554709	0.40419	0.76128	-0.850197	0.233008	< 1E-15	5.17233	3.76883	7.09848	2.37081	0.233008
IPI00292228.1	GSK3A	GSK3A	7	4	< 1E-15	0.0614656	0.039527	0.0955808	-4.02408	0.32497	1.3676e-07	0.304891	0.196068	0.474114	-1.71364	0.32497	1.23945e-12	4.96035	3.18987	7.71349	2.31044	0.32497
IPI00008237.6	NLK	NLK	8	4	< 1E-15	0.0489808	0.0325144	0.0737862	-4.35164	0.3016	7.80132e-12	0.238825	0.158536	0.359773	-2.06598	0.3016	3.79696e-14	4.87589	3.23671	7.3452	2.28566	0.3016
IPI00293613.2	TBK1	TBK1	31	10	< 1E-15	0.0946108	0.0835141	0.107182	-3.40185	0.0918291	< 1E-15	0.433325	0.382501	0.490902	-1.20648	0.0918291	< 1E-15	4.58008	4.04289	5.18865	2.19537	0.0918291
IPI00220306.1	MAPK8	JNK1	10	5	< 1E-15	0.094848	0.0694217	0.129587	-3.39824	0.229709	1.81249e-08	0.407803	0.298482	0.557164	-1.29406	0.229709	< 1E-15	4.29955	3.14695	5.87429	2.10418	0.229709
IPI00302351.2	STK33	STK33	12	6	< 1E-15	0.0566278	0.0447338	0.0716843	-4.14235	0.173544	< 1E-15	0.237575	0.187675	0.300743	-2.07354	0.173544	< 1E-15	4.19538	3.31419	5.31086	2.0688	0.173544
IPI00411984.5	STK3	MST2	8	4	< 1E-15	0.215121	0.155489	0.297622	-2.21678	0.238947	0.51561	0.897914	0.64901	1.24227	-0.155351	0.238947	< 1E-15	4.174	3.01696	5.77478	2.06143	0.238947
IPI00413961.3	PTK2	FAK	13	5	< 1E-15	0.130567	0.10714	0.159117	-2.93714	0.14556	1.43656e-09	0.542754	0.445369	0.661434	-0.881629	0.14556	< 1E-15	4.1569	3.41104	5.06585	2.05551	0.14556
IPI00025830.1	WEE1	Wee1	10	3	< 1E-15	0.0458478	0.0338264	0.0621415	-4.447	0.223828	< 1E-15	0.175216	0.129274	0.237485	-2.5128	0.223828	< 1E-15	3.82168	2.81962	5.17985	1.93421	0.223828
IPI00909627.1	PKMYT1	MYT1	5	3	1.30385e-12	0.108502	0.0587847	0.200267	-3.20421	0.451125	0.00118854	0.362793	0.196556	0.669624	-1.46278	0.451125	0.000113987	3.34366	1.81155	6.17156	1.74143	0.451125
IPI00410287.3	PRKAA1	AMPKa1	15	5	< 1E-15	0.238084	0.208677	0.271635	-2.07046	0.0970407	2.43762e-05	0.752756	0.659779	0.858835	-0.409746	0.0970407	< 1E-15	3.16172	2.7712	3.60728	1.66071	0.0970407
IPI00029702.1	PTK2B	PYK2	9	5	< 1E-15	0.0922314	0.0720141	0.118125	-3.4386	0.182132	< 1E-15	0.291167	0.227343	0.37291	-1.78008	0.182132	< 1E-15	3.15692	2.46492	4.0432	1.65852	0.182132
IPI00916402.1	AAK1	AAK1	6	4	< 1E-15	0.121	0.0821556	0.178211	-3.04692	0.284988	1.05878e-06	0.38112	0.25877	0.561319	-1.39168	0.284988	6.50403e-09	3.14975	2.1386	4.639	1.65524	0.284988
IPI00005733.1	TGFBR1	TGFbR1	11	5	< 1E-15	0.0449107	0.034103	0.0591436	-4.4768	0.202634	< 1E-15	0.137339	0.104288	0.180863	-2.86419	0.202634	1.77636e-15	3.05804	2.32212	4.02718	1.61261	0.202634
IPI00298949.1	GAK	GAK	11	6	< 1E-15	0.200129	0.157904	0.253645	-2.321	0.17443	2.36846e-07	0.535136	0.422228	0.678236	-0.902022	0.17443	4.44089e-16	2.67395	2.10978	3.38899	1.41897	0.17443
IPI00016613.2	CSNK2A1	CK2a1	20	6	< 1E-15	0.352549	0.302683	0.410629	-1.50411	0.112252	0.0849204	0.874536	0.750839	1.01861	-0.19341	0.112252	< 1E-15	2.48061	2.12975	2.88928	1.3107	0.112252
IPI00015927.1	PTK6	BRK	29	9	< 1E-15	0.0552287	0.0475176	0.0641911	-4.17844	0.110692	< 1E-15	0.128329	0.110412	0.149154	-2.96208	0.110692	< 1E-15	2.32359	1.99917	2.70066	1.21636	0.110692
IPI00022633.3	TNK1	TNK1	17	7	< 1E-15	0.112203	0.0896709	0.140396	-3.15582	0.164997	< 1E-15	0.258844	0.206865	0.323884	-1.94984	0.164997	2.88658e-13	2.30694	1.84368	2.8866	1.20598	0.164997
IPI00337426.1	BMP2K	BIKE	5	3	2.18838e-06	0.23247	0.127128	0.425102	-2.10488	0.444267	0.0426708	0.535662	0.292931	0.979529	-0.900605	0.444267	0.00672501	2.30422	1.26008	4.21357	1.20428	0.444267
IPI00013212.1	CSK	CSK	29	10	< 1E-15	0.258423	0.234876	0.284331	-1.95219	0.0703244	< 1E-15	0.592606	0.538609	0.652017	-0.754854	0.0703244	< 1E-15	2.29317	2.08422	2.52306	1.19734	0.0703244
IPI00657861.1	DDR1	DDR1	12	4	< 1E-15	0.0665408	0.0459571	0.0963437	-3.90962	0.272424	< 1E-15	0.151015	0.1043	0.218654	-2.72723	0.272424	1.43679e-05	2.26952	1.56747	3.28601	1.18239	0.272424
IPI00029219.1	ACVR1	ALK2	23	8	< 1E-15	0.106048	0.0925785	0.121478	-3.23721	0.0999854	< 1E-15	0.239968	0.209489	0.274883	-2.05908	0.0999854	< 1E-15	2.26282	1.97541	2.59205	1.17812	0.0999854
IPI00022353.4	TYK2	TYK2	4	2	1.77636e-15	0.120845	0.0718952	0.203124	-3.04876	0.382242	8.564e-07	0.271201	0.161347	0.45585	-1.88256	0.382242	0.00228697	2.2442	1.33515	3.77218	1.1662	0.382242
IPI00020602.1	CSNK2A2	CK2a2	34	10	< 1E-15	0.399071	0.360557	0.441699	-1.32528	0.0747031	0.0263019	0.891315	0.805295	0.986523	-0.165993	0.0747031	< 1E-15	2.23347	2.01792	2.47205	1.15929	0.0747031
IPI00021267.1	EPHA2	EphA2	42	10	< 1E-15	0.100886	0.0912461	0.111543	-3.30921	0.0739207	< 1E-15	0.214734	0.194216	0.237419	-2.21938	0.0739207	< 1E-15	2.12849	1.92511	2.35335	1.08983	0.0739207
IPI00021917.1	RIPK2	RIPK2	39	11	< 1E-15	0.0804119	0.0716743	0.0902148	-3.63645	0.0846707	< 1E-15	0.15986	0.142489	0.179348	-2.64512	0.0846707	< 1E-15	1.98801	1.77199	2.23037	0.991328	0.0846707
IPI00183118.4	MARK3	MARK3	16	5	< 1E-15	0.446189	0.385348	0.516635	-1.16427	0.107904	0.0956664	0.882819	0.762441	1.0222	-0.17981	0.107904	< 1E-15	1.97858	1.70879	2.29096	0.984463	0.107904
IPI00552413.2	CDK9	CDK9	15	7	< 1E-15	0.286953	0.242526	0.339518	-1.80112	0.123814	4.19609e-11	0.567354	0.479514	0.671285	-0.817678	0.123814	2.22045e-15	1.97717	1.67106	2.33936	0.983437	0.123814
IPI00005732.1	ACVR1B	ALK4	12	5	< 1E-15	0.10402	0.0824122	0.131293	-3.26507	0.171393	< 1E-15	0.197732	0.156658	0.249575	-2.33838	0.171393	6.55924e-08	1.9009	1.50603	2.3993	0.926684	0.171393
IPI00025698.2	LIMK2	LIMK2	18	7	< 1E-15	0.134486	0.115493	0.156604	-2.89447	0.112071	< 1E-15	0.254024	0.218148	0.2958	-1.97696	0.112071	4.44089e-16	1.88884	1.62208	2.19948	0.917503	0.112071
IPI00515097.3	LCK	LCK	16	6	< 1E-15	0.150415	0.126183	0.179301	-2.73298	0.129303	< 1E-15	0.283465	0.237798	0.337902	-1.81876	0.129303	1.64424e-12	1.88456	1.58095	2.24647	0.914225	0.129303
IPI00029045.1	IKBKE	IKKe	4	2	2.47268e-08	0.244397	0.148985	0.400912	-2.0327	0.364316	0.00119968	0.44125	0.268987	0.723833	-1.18033	0.364316	0.0193209	1.80547	1.10062	2.96171	0.852371	0.364316
IPI00291702.2	LIMK1	LIMK1	10	5	< 1E-15	0.142859	0.110763	0.184256	-2.80733	0.187305	< 1E-15	0.256697	0.199025	0.331081	-1.96186	0.187305	6.43602e-06	1.79685	1.39315	2.31753	0.845469	0.187305
IPI00014068.1	PAK4	PAK4	44	10	< 1E-15	0.562794	0.515459	0.614475	-0.829322	0.064668	0.993983	0.999662	0.915583	1.09146	-0.000487697	0.064668	< 1E-15	1.77625	1.62685	1.93936	0.828834	0.064668
IPI00000977.1	MAP3K11	MLK3	13	6	< 1E-15	0.186383	0.149594	0.232218	-2.42366	0.161843	< 1E-15	0.325257	0.261058	0.405244	-1.62035	0.161843	7.03222e-07	1.7451	1.40065	2.17426	0.803312	0.161843
IPI00002804.1	PKN2	PKN2	34	11	2.21303e-09	0.736518	0.666346	0.814079	-0.441208	0.0736986	3.69798e-06	1.26684	1.14614	1.40025	0.341237	0.0736986	< 1E-15	1.72004	1.55617	1.90118	0.782445	0.0736986
IPI00329488.4	ABL2	ARG	58	9	< 1E-15	0.14936	0.135305	0.164875	-2.74313	0.0727419	< 1E-15	0.256902	0.232728	0.283587	-1.96071	0.0727419	< 1E-15	1.72002	1.55817	1.89868	0.782425	0.0727419
IPI00025679.5	SIK1	SIK	3	2	0.206462	0.713197	0.422171	1.20484	-0.487628	0.385955	0.46308	1.21691	0.720339	2.05579	0.283218	0.385955	0.0458246	1.70627	1.01001	2.88249	0.770846	0.385955
IPI00027729.1	CSNK1E	CK1e	6	2	5.78369e-09	0.26745	0.171638	0.416746	-1.90266	0.32648	0.000522174	0.455982	0.29263	0.71052	-1.13295	0.32648	0.0184123	1.70492	1.09415	2.65665	0.769706	0.32648
IPI00000878.4	TEC	TEC	4	3	6.99618e-12	0.139346	0.0793873	0.244588	-2.84326	0.414126	4.74846e-07	0.235377	0.134098	0.413149	-2.08695	0.414126	0.0678375	1.68916	0.962342	2.96493	0.756309	0.414126
IPI00296337.2	PRKDC	DNAPK	18	8	< 1E-15	0.320685	0.273934	0.375416	-1.64077	0.115986	3.77476e-15	0.53092	0.453519	0.621532	-0.913432	0.115986	3.73294e-10	1.65558	1.41422	1.93814	0.727337	0.115986
IPI00784013.1	JAK1	JAK1	5	3	< 1E-15	0.132421	0.0828243	0.211717	-2.9168	0.345411	2.32047e-10	0.218915	0.136923	0.350006	-2.19155	0.345411	0.0357834	1.65318	1.034	2.64313	0.725243	0.345411
IPI00018182.2	TESK1	TESK1	8	3	2.30838e-12	0.359292	0.27001	0.478096	-1.47677	0.210277	0.000265653	0.587606	0.44159	0.781905	-0.767078	0.210277	0.000740785	1.63546	1.22905	2.17624	0.709692	0.210277
IPI00013981.4	YES1	YES	34	10	< 1E-15	0.139181	0.12577	0.154022	-2.84497	0.0745787	< 1E-15	0.226417	0.2046	0.25056	-2.14295	0.0745787	< 1E-15	1.62679	1.47003	1.80025	0.702024	0.0745787
IPI00465291.3	SIK2	QIK	11	4	< 1E-15	0.181495	0.149278	0.220665	-2.462	0.143839	< 1E-15	0.292274	0.240393	0.355351	-1.77461	0.143839	1.78702e-06	1.61037	1.32452	1.95791	0.68739	0.143839
IPI00013219.1	ILK	ILK	7	3	1.37668e-13	0.377769	0.291996	0.488738	-1.40442	0.18957	0.000137032	0.605757	0.468218	0.783697	-0.723189	0.18957	0.000327675	1.60351	1.23943	2.07454	0.681235	0.18957
IPI00307755.3	PRKAA2	AMPKa2	7	2	0.0131424	0.591983	0.391185	0.89585	-0.756373	0.30495	0.69222	0.919731	0.607763	1.39183	-0.120716	0.30495	0.0371429	1.55364	1.02666	2.35114	0.635657	0.30495
IPI00303550.2	MAPK9	JNK2	31	7	< 1E-15	0.652189	0.592378	0.718039	-0.616638	0.0708025	0.832022	1.01046	0.917796	1.11249	0.0150182	0.0708025	< 1E-15	1.54934	1.40725	1.70578	0.631656	0.0708025
IPI00552750.2	TNK2	ACK	15	5	< 1E-15	0.191171	0.155076	0.235666	-2.38707	0.154024	< 1E-15	0.291925	0.236807	0.359873	-1.77633	0.154024	7.38164e-05	1.52704	1.23872	1.88247	0.61074	0.154024
IPI00221171.4	ABL1	ABL	32	10	< 1E-15	0.458155	0.41879	0.50122	-1.12609	0.0661262	6.66134e-15	0.699374	0.639284	0.765113	-0.515863	0.0661262	< 1E-15	1.5265	1.39535	1.66999	0.610229	0.0661262
IPI00792960.2	CAMKK1	CaMKK1	16	7	1.88538e-12	0.603616	0.524591	0.694546	-0.728296	0.103285	0.229394	0.917546	0.797421	1.05577	-0.124148	0.103285	5.08524e-09	1.52008	1.32107	1.74907	0.604148	0.103285
IPI00030273.1	MST1R	RON	5	3	2.55867e-07	0.257593	0.15383	0.431348	-1.95683	0.379468	0.000281446	0.384585	0.229668	0.644	-1.37862	0.379468	0.127606	1.49299	0.891589	2.50006	0.578208	0.379468
IPI00294842.3	MAP4K5	KHS1	13	5	< 1E-15	0.278305	0.229974	0.336792	-1.84526	0.140405	< 1E-15	0.409206	0.338143	0.495204	-1.2891	0.140405	7.50921e-05	1.47035	1.21501	1.77936	0.556164	0.140405
IPI00031681.1	CDK2	CDK2	34	9	< 1E-15	0.224783	0.200806	0.251624	-2.15339	0.0830282	< 1E-15	0.325118	0.290437	0.363939	-1.62097	0.0830282	1.49291e-10	1.44636	1.29208	1.61907	0.532427	0.0830282
IPI00152303.7	PIP4K2C	PIP5K2C	41	11	0.000165642	0.8516	0.783329	0.925822	-0.231752	0.0615095	1.14099e-06	1.23068	1.13202	1.33794	0.29946	0.0615095	< 1E-15	1.44514	1.32929	1.57109	0.531212	0.0615095
IPI00216190.1	GSK3B	GSK3B	7	3	< 1E-15	0.246907	0.181633	0.335638	-2.01796	0.22599	2.3948e-11	0.350819	0.258075	0.476894	-1.5112	0.22599	0.0249559	1.42086	1.04523	1.93147	0.506762	0.22599
IPI00328867.6	SRC	SRC	28	8	< 1E-15	0.485857	0.436929	0.540263	-1.0414	0.0781288	2.26663e-12	0.683543	0.614707	0.760087	-0.548896	0.0781288	3.02427e-10	1.40688	1.2652	1.56443	0.492502	0.0781288
IPI00298625.2	LYN	LYN	36	11	< 1E-15	0.384369	0.350098	0.421995	-1.37944	0.068742	< 1E-15	0.537448	0.489528	0.590059	-0.895804	0.068742	2.1112e-12	1.39826	1.27359	1.53514	0.483633	0.068742
IPI00011102.2	CSNK1D	CK1d	20	5	< 1E-15	0.331383	0.282575	0.388622	-1.59343	0.117279	< 1E-15	0.459243	0.391603	0.538566	-1.12267	0.117279	6.0119e-05	1.38584	1.18172	1.6252	0.470756	0.117279
IPI00290239.2	CAMKK2	CaMKK2	21	6	5.4839e-08	0.728094	0.649417	0.816302	-0.457804	0.0841727	0.794946	0.984951	0.878519	1.10428	-0.0218764	0.0841727	2.27305e-07	1.35278	1.2066	1.51667	0.435928	0.0841727
IPI00219012.4	FYN	FYN	24	7	< 1E-15	0.218489	0.194358	0.245618	-2.19436	0.0861481	< 1E-15	0.280467	0.24949	0.315291	-1.83409	0.0861481	2.91362e-05	1.28367	1.14189	1.44305	0.360269	0.0861481
IPI00005222.4	EPHB6	EphB6	13	4	< 1E-15	0.108694	0.0892608	0.132357	-3.20166	0.144984	< 1E-15	0.138844	0.114021	0.169072	-2.84846	0.144984	0.0148615	1.27739	1.04901	1.55549	0.353201	0.144984
IPI00555838.1	MARK2	MARK2	59	12	< 1E-15	0.641655	0.599752	0.686486	-0.640129	0.0497103	5.12718e-09	0.817504	0.764117	0.874621	-0.290703	0.0497103	2.2069e-12	1.27405	1.19085	1.36307	0.349427	0.0497103
IPI00022536.1	RPS6KA4	MSK2	25	9	< 1E-15	0.337705	0.297506	0.383335	-1.56617	0.093287	< 1E-15	0.412971	0.363814	0.468771	-1.27589	0.093287	0.00186527	1.22288	1.07731	1.38811	0.29028	0.093287
IPI00217024.1	MAP4K3	KHS2	5	2	1.27704e-10	0.267241	0.178808	0.399411	-1.90379	0.295782	4.05584e-08	0.324302	0.216987	0.484693	-1.62459	0.295782	0.345229	1.21352	0.811951	1.81369	0.279197	0.295782
IPI00221141.3	MAPK14	p38a	105	9	8.79215e-05	1.16264	1.07832	1.25354	0.217403	0.0554137	< 1E-15	1.40124	1.29962	1.5108	0.486705	0.0554137	1.19204e-06	1.20522	1.11782	1.29946	0.269302	0.0554137
IPI00294250.2	EPHA1	EphA1	28	8	< 1E-15	0.265146	0.227796	0.308619	-1.91514	0.111755	< 1E-15	0.296911	0.255087	0.345592	-1.7519	0.111755	0.14412	1.1198	0.962063	1.3034	0.163244	0.111755
IPI00008318.1	EPHA4	EphA4	20	6	< 1E-15	0.149068	0.130601	0.170146	-2.74596	0.0973495	< 1E-15	0.165285	0.144809	0.188656	-2.59697	0.0973495	0.125931	1.10879	0.971432	1.26558	0.14899	0.0973495
IPI00019473.2	MAPK11	p38b	15	5	2.16163e-05	1.41168	1.20413	1.65501	0.497415	0.117054	4.97966e-08	1.55688	1.32798	1.82523	0.638654	0.117054	0.227606	1.10285	0.940705	1.29295	0.141239	0.117054
IPI00477982.1	RPS6KA1	RSK3	12	4	3.31617e-08	0.517356	0.409555	0.653531	-0.950772	0.17199	1.8747e-06	0.566341	0.448333	0.715411	-0.820256	0.17199	0.447955	1.09469	0.866587	1.38282	0.130516	0.17199
IPI00020898.1	RPS6KA3	RSK2	4	2	0.0267789	0.625228	0.412631	0.947362	-0.677545	0.305884	0.051239	0.661411	0.43651	1.00219	-0.596381	0.305884	0.790751	1.05787	0.698161	1.60291	0.0811639	0.305884
IPI00289342.1	EPHB4	EphB4	32	9	< 1E-15	0.255029	0.228275	0.284919	-1.97127	0.081576	< 1E-15	0.266686	0.238709	0.297942	-1.90679	0.081576	0.429286	1.04571	0.936008	1.16827	0.0644814	0.081576
IPI00328149.3	EIF2AK1	HRI	14	4	0.101209	1.15882	0.971561	1.38217	0.212657	0.129735	0.0527532	1.19029	0.997948	1.41971	0.251317	0.129735	0.765716	1.02716	0.861176	1.22513	0.0386597	0.129735
IPI00796914.1	AURKB	AurB	18	5	< 1E-15	0.341269	0.295631	0.393953	-1.55102	0.105671	< 1E-15	0.349028	0.302352	0.40291	-1.51859	0.105671	0.758916	1.02273	0.885962	1.18062	0.0324317	0.105671
IPI00021275.4	EPHB2	EphB2	21	6	4.01579e-09	0.70687	0.629785	0.793389	-0.500484	0.084992	2.03294e-08	0.718416	0.640073	0.806349	-0.477108	0.084992	0.783299	1.01633	0.905503	1.14073	0.0233753	0.084992
IPI00298940.3	AURKA	AurA	42	11	< 1E-15	2.70474	2.47722	2.95315	1.43549	0.0646762	< 1E-15	2.60533	2.38618	2.84461	1.38147	0.0646762	0.403578	0.963247	0.882221	1.05171	-0.0540229	0.0646762
IPI00000685.1	CDK7	CDK7	32	8	< 1E-15	0.4057	0.366777	0.448753	-1.30152	0.0742395	< 1E-15	0.389324	0.351972	0.430639	-1.36096	0.0742395	0.423342	0.959636	0.867568	1.06147	-0.0594412	0.0742395
IPI00218437.2	CSNK1G3	CK1g3	11	4	0.590064	0.953642	0.802397	1.1334	-0.0684807	0.127108	0.248562	0.903332	0.760066	1.0736	-0.146672	0.127108	0.538466	0.947245	0.797014	1.12579	-0.0781912	0.127108
IPI00218424.3	FGFR2	FGFR2	11	4	< 1E-15	2.47506	2.1163	2.89465	1.30746	0.115267	< 1E-15	2.3365	1.99782	2.7326	1.22435	0.115267	0.47089	0.944018	0.80718	1.10405	-0.0831142	0.115267
IPI00396630.3	PRKACA	PKACa	7	3	0.000816809	1.4589	1.1695	1.81991	0.544884	0.162748	0.0199444	1.30029	1.04236	1.62206	0.378837	0.162748	0.307625	0.891282	0.714481	1.11183	-0.166047	0.162748
IPI00513803.3	MAP3K2	MAP3K2	22	7	< 1E-15	0.482791	0.426301	0.546767	-1.05053	0.091595	< 1E-15	0.409005	0.361148	0.463203	-1.28981	0.091595	0.0090038	0.847166	0.748042	0.959426	-0.239283	0.091595
