# Supplementary material for: Hsp90 inhibition differentially destabilises MAP kinase and TGF-beta signalling components in cancer cells revealed by kinase-targeted chemoproteomics
Source: BMC Cancer. 2012 Jan 25;12:38. doi: 10.1186/1471-2407-12-38 (PMC3342885; doi:10.1186/1471-2407-12-38)
Supplement: Additional file 7 — Supplementary_Table_7. Results of the sequencing of 144 kinase genes in Hs68, SW480, U2OS and A549 cells. [file 1471-2407-12-38-S7.XLS]

## Sheet: Sup_table7
cell line	loc	cod	mutcod	AA	mutAA	cov	ensg	name	dbSNP131	pphen	mutTaster
A549	chr1:45810865-45810865	CGT	TGT	Arg	Cys	16	ENSG00000070759	TESK2	FALSE	FALSE	TRUE
A549	chr1:206669465-206669465	CCT	CTT	Pro	Leu	28	ENSG00000143466	IKBKE	rs3748022	FALSE	FALSE
A549	chr14:75574087-75574087	CGT	CAT	Arg	His	43	ENSG00000119638	NEK9	rs10146482	FALSE	FALSE
A549	chr14:103934488-103934488	TTT	TCT	Phe	Ser	37	ENSG00000075413	MARK3	FALSE	FALSE	FALSE
A549	chr15:40265799-40265799	GAA	GGA	Glu	Gly	32	ENSG00000128829	EIF2AK4	rs2307105	FALSE	FALSE
A549	chr17:27802769-27802769	TTA	GTA	Leu	Val	38	ENSG00000160551	TAOK1	FALSE	TRUE	TRUE
A549	chr19:41220029-41220029	CGC	TGC	Arg	Cys	105	ENSG00000123815	ADCK4	rs11538384	FALSE	FALSE
A549	chr19:47177913-47177913	GTG	GCG	Val	Ala	33	ENSG00000105287	PRKD2	FALSE	FALSE	FALSE
A549	chr20:54961463-54961463	ATT	GTT	Ile	Val	27	ENSG00000087586	AURKA	rs1047972	FALSE	FALSE
A549	chr20:54961541-54961541	TTT	ATT	Phe	Ile	10	ENSG00000087586	AURKA	rs2273535	FALSE	FALSE
A549	chr21:44846016-44846016	GGT	AGT	Gly	Ser	11	ENSG00000142178	SIK1	rs3746951	FALSE	FALSE
A549	chr3:49924940-49924940	AGA	GGA	Arg	Gly	28	ENSG00000164078	MST1R	rs1062633	FALSE	FALSE
A549	chr3:49936102-49936102	CAA	CGA	Gln	Arg	15	ENSG00000164078	MST1R	rs2230590	FALSE	FALSE
A549	chr4:128807219-128807219	TCT	ACT	Ser	Thr	31	ENSG00000142731	PLK4	rs3811740	FALSE	FALSE
A549	chr4:128814964-128814964	GAG	GAT	Glu	Asp	30	ENSG00000142731	PLK4	rs17012739	FALSE	FALSE
A549	chr5:56177743-56177743	GTC	ATC	Val	Ile	47	ENSG00000095015	MAP3K1	rs832582	FALSE	FALSE
A549	chr5:180030313-180030313	CGG	CTG	Arg	Leu	17	ENSG00000037280	FLT4	FALSE	FALSE	FALSE
A549	chr5:180051003-180051003	ACG	GCG	Thr	Ala	71	ENSG00000037280	FLT4	rs307826	FALSE	FALSE
A549	chr6:30862423-30862423	CCG	CTG	Pro	Leu	21	ENSG00000204580	DDR1	rs1264319	FALSE	FALSE
A549	chr6:116325142-116325142	GGA	AGA	Gly	Arg	13	ENSG00000111816	FRK	rs3756772	FALSE	FALSE
A549	chr7:55229255-55229255	AGG	AAG	Arg	Lys	32	ENSG00000146648	EGFR	rs2227983	FALSE	FALSE
A549	chr7:55238874-55238874	CTG	CAG	Leu	Gln	53	ENSG00000146648	EGFR	rs17337023	FALSE	FALSE
A549	chr7:142564110-142564110	CGC	TGC	Arg	Cys	12	ENSG00000106123	EPHB6	rs8177149	FALSE	FALSE
A549	chr7:143088867-143088867	ATG	GTG	Met	Val	12	ENSG00000146904	EPHA1	rs6967117	FALSE	FALSE
A549	chr7:143092474-143092474	GCA	GGA	Ala	Gly	44	ENSG00000146904	EPHA1	FALSE	TRUE	TRUE
A549	chr8:27308585-27308585	AAG	ACG	Lys	Thr	28	ENSG00000120899	PTK2B	rs751019	FALSE	FALSE
A549	chrX:20252889-20252889	ATT	AGT	Ile	Ser	11	ENSG00000177189	RPS6KA3	FALSE	FALSE	FALSE
cell line	loc	cod	mutcod	AA	mutAA	cov	ensg	name	dbSNP131	pphen	mutTaster
HS68	chr1:23111494-23111494	GAG	CAG	Glu	Gln	16	ENSG00000133216	EPHB2	FALSE	TRUE	TRUE
HS68	chr1:26883559-26883559	TTT	TGT	Phe	Cys	83	ENSG00000117676	RPS6KA1	FALSE	TRUE	TRUE
HS68	chr1:26883559-26883559	TTT	TGT	Phe	Cys	83	ENSG00000117676	RPS6KA1	FALSE	TRUE	FALSE
HS68	chr1:45812395-45812395	GAT	GAG	Asp	Glu	24	ENSG00000070759	TESK2	FALSE	FALSE	FALSE
HS68	chr1:65301810-65301810	TAC	CAC	Tyr	His	46	ENSG00000162434	JAK1	FALSE	TRUE	TRUE
HS68	chr1:179076877-179076877	GAA	GAC	Glu	Asp	58	ENSG00000143322	ABL2	FALSE	TRUE	TRUE
HS68	chr1:179079426-179079426	TTA	GTA	Leu	Val	189	ENSG00000143322	ABL2	FALSE	FALSE	FALSE
HS68	chr1:206658353-206658353	ACG	TCG	Thr	Ser	22	ENSG00000143466	IKBKE	FALSE	FALSE	FALSE
HS68	chr1:206669465-206669465	CCT	CTT	Pro	Leu	63	ENSG00000143466	IKBKE	rs3748022	FALSE	FALSE
HS68	chr10:12811742-12811742	AAA	ACA	Lys	Thr	28	ENSG00000183049	CAMK1D	FALSE	TRUE	TRUE
HS68	chr11:63666536-63666536	GTG	CTG	Val	Leu	95	ENSG00000072518	MARK2	FALSE	TRUE	TRUE
HS68	chr11:63666536-63666536	GTG	CTG	Val	Leu	95	ENSG00000072518	MARK2	FALSE	TRUE	FALSE
HS68	chr11:64557721-64557721	CAG	CAC	Gln	His	80	ENSG00000168067	MAP4K2	FALSE	TRUE	TRUE
HS68	chr11:64568397-64568397	CCT	ACT	Pro	Thr	18	ENSG00000168067	MAP4K2	FALSE	TRUE	TRUE
HS68	chr11:111591412-111591412	AAA	AGA	Lys	Arg	86	ENSG00000170145	SIK2	FALSE	FALSE	FALSE
HS68	chr11:116728630-116728630	CCT	CGT	Pro	Arg	70	ENSG00000160584	SIK3	rs12225230	FALSE	FALSE
HS68	chr12:56361909-56361909	ATG	GTG	Met	Val	31	ENSG00000123374	CDK2	FALSE	TRUE	TRUE
HS68	chr12:121712301-121712301	AGC	AAC	Ser	Asn	29	ENSG00000110931	CAMKK2	rs28360477	FALSE	FALSE
HS68	chr14:71199774-71199774	GAA	GTA	Glu	Val	16	ENSG00000006432	MAP3K9	FALSE	TRUE	FALSE
HS68	chr14:71201192-71201192	TAT	TGT	Tyr	Cys	119	ENSG00000006432	MAP3K9	rs34322726	FALSE	FALSE
HS68	chr14:75574087-75574087	CGT	CAT	Arg	His	42	ENSG00000119638	NEK9	rs10146482	FALSE	FALSE
HS68	chr14:103934488-103934488	TTT	TCT	Phe	Ser	76	ENSG00000075413	MARK3	FALSE	FALSE	FALSE
HS68	chr15:40259848-40259848	ATT	CTT	Ile	Leu	39	ENSG00000128829	EIF2AK4	rs2291627	FALSE	FALSE
HS68	chr15:40265799-40265799	GAA	GGA	Glu	Gly	84	ENSG00000128829	EIF2AK4	rs2307105	FALSE	FALSE
HS68	chr17:3775848-3775848	GAG	GGG	Glu	Gly	84	ENSG00000004660	CAMKK1	rs7214723	FALSE	FALSE
HS68	chr17:8108331-8108331	ATG	ACG	Met	Thr	31	ENSG00000178999	AURKB	rs1059476	FALSE	FALSE
HS68	chr17:27802769-27802769	TTA	GTA	Leu	Val	25	ENSG00000160551	TAOK1	FALSE	TRUE	TRUE
HS68	chr19:15350207-15350207	AAA	ATA	Lys	Ile	64	ENSG00000141867	BRD4	FALSE	FALSE	TRUE
HS68	chr19:39663969-39663969	AAC	TAC	Asn	Tyr	11	ENSG00000130669	PAK4	FALSE	TRUE	TRUE
HS68	chr19:41211056-41211056	CAC	CGC	His	Arg	19	ENSG00000123815	ADCK4	rs3865452	FALSE	FALSE
HS68	chr19:47177913-47177913	GTG	GCG	Val	Ala	33	ENSG00000105287	PRKD2	FALSE	FALSE	FALSE
HS68	chr19:47178358-47178358	AAC	GAC	Asn	Asp	17	ENSG00000105287	PRKD2	FALSE	TRUE	TRUE
HS68	chr19:47201048-47201048	AAA	ATA	Lys	Ile	93	ENSG00000105287	PRKD2	FALSE	TRUE	TRUE
HS68	chr2:174128513-174128513	TCG	TTG	Ser	Leu	29	ENSG00000091436	AC013461.1	rs3769148	FALSE	FALSE
HS68	chr2:222428544-222428544	AAA	CAA	Lys	Gln	95	ENSG00000116106	EPHA4	FALSE	TRUE	TRUE
HS68	chr20:43629135-43629135	GTG	ATG	Val	Met	47	ENSG00000101109	STK4	rs17420378	FALSE	FALSE
HS68	chr20:54961463-54961463	ATT	GTT	Ile	Val	51	ENSG00000087586	AURKA	rs1047972	FALSE	FALSE
HS68	chr20:62166348-62166348	ACG	GCG	Thr	Ala	15	ENSG00000101213	PTK6	FALSE	FALSE	FALSE
HS68	chr22:31621792-31621792	GGC	AGC	Gly	Ser	40	ENSG00000182541	LIMK2	rs5997917	FALSE	FALSE
HS68	chr22:31672830-31672830	GTG	ATG	Val	Met	17	ENSG00000182541	LIMK2	FALSE	FALSE	FALSE
HS68	chr3:30713514-30713514	CCC	CTC	Pro	Leu	10	ENSG00000163513	TGFBR2	FALSE	TRUE	TRUE
HS68	chr3:49928691-49928691	AGC	GGC	Ser	Gly	34	ENSG00000164078	MST1R	FALSE	FALSE	FALSE
HS68	chr3:49928691-49928691	AGC	GGC	Ser	Gly	34	ENSG00000164078	MST1R	FALSE	FALSE	TRUE
HS68	chr3:53221391-53221391	TTT	TGT	Phe	Cys	14	ENSG00000163932	PRKCD	FALSE	TRUE	TRUE
HS68	chr4:48147139-48147139	GGG	GTG	Gly	Val	119	ENSG00000135605	TEC	FALSE	TRUE	TRUE
HS68	chr4:55131123-55131123	AAA	AAC	Lys	Asn	93	ENSG00000134853	PDGFRA	FALSE	TRUE	TRUE
HS68	chr4:55151586-55151586	ACT	ATT	Thr	Ile	19	ENSG00000134853	PDGFRA	FALSE	TRUE	TRUE
HS68	chr4:128807186-128807186	AAT	CAT	Asn	His	31	ENSG00000142731	PLK4	FALSE	TRUE	TRUE
HS68	chr4:128807219-128807219	TCT	ACT	Ser	Thr	41	ENSG00000142731	PLK4	rs3811740	FALSE	FALSE
HS68	chr4:128814964-128814964	GAG	GAT	Glu	Asp	100	ENSG00000142731	PLK4	rs17012739	FALSE	FALSE
HS68	chr5:56177443-56177443	GAT	AAT	Asp	Asn	47	ENSG00000095015	MAP3K1	rs702689	FALSE	FALSE
HS68	chr5:56177743-56177743	GTC	ATC	Val	Ile	39	ENSG00000095015	MAP3K1	rs832582	FALSE	FALSE
HS68	chr5:56178121-56178121	AAC	GAC	Asn	Asp	28	ENSG00000095015	MAP3K1	FALSE	FALSE	FALSE
HS68	chr6:30862423-30862423	CCG	CTG	Pro	Leu	44	ENSG00000204580	DDR1	rs1264319	FALSE	FALSE
HS68	chr9:36594739-36594739	CAG	GAG	Gln	Glu	93	ENSG00000165304	MELK	FALSE	TRUE	TRUE
HS68	chr9:101894925-101894925	AAT	CAT	Asn	His	34	ENSG00000106799	TGFBR1	FALSE	FALSE	TRUE
HS68	chr9:136913396-136913396	CCC	TCC	Pro	Ser	14	ENSG00000169925	BRD3	FALSE	TRUE	TRUE
HS68	chr9:136913527-136913527	GCC	GTC	Ala	Val	40	ENSG00000169925	BRD3	FALSE	TRUE	TRUE
cell line	loc	cod	mutcod	AA	mutAA	cov	ensg	name	dbSNP131	pphen	mutTaster
SW480	chr1:206669465-206669465	CCT	CTT	Pro	Leu	14	ENSG00000143466	IKBKE	rs3748022	FALSE	FALSE
SW480	chr11:116728630-116728630	CCT	CGT	Pro	Arg	26	ENSG00000160584	SIK3	rs12225230	FALSE	FALSE
SW480	chr12:106460938-106460938	CCT	CGT	Pro	Arg	173	ENSG00000074590	NUAK1	rs3741883	FALSE	FALSE
SW480	chr14:103934488-103934488	TTT	TCT	Phe	Ser	19	ENSG00000075413	MARK3	FALSE	FALSE	FALSE
SW480	chr15:40265799-40265799	GAA	GGA	Glu	Gly	12	ENSG00000128829	EIF2AK4	rs2307105	FALSE	FALSE
SW480	chr17:8108331-8108331	ATG	ACG	Met	Thr	62	ENSG00000178999	AURKB	rs1059476	FALSE	FALSE
SW480	chr19:47177913-47177913	GTG	GCG	Val	Ala	114	ENSG00000105287	PRKD2	FALSE	FALSE	FALSE
SW480	chr3:49924940-49924940	AGA	GGA	Arg	Gly	54	ENSG00000164078	MST1R	rs1062633	FALSE	FALSE
SW480	chr3:49928691-49928691	AGC	GGC	Ser	Gly	109	ENSG00000164078	MST1R	FALSE	FALSE	FALSE
SW480	chr3:49928691-49928691	AGC	GGC	Ser	Gly	109	ENSG00000164078	MST1R	FALSE	FALSE	TRUE
SW480	chr3:49936102-49936102	CAA	CGA	Gln	Arg	17	ENSG00000164078	MST1R	rs2230590	FALSE	FALSE
SW480	chr3:49940078-49940078	CGG	CAG	Arg	Gln	28	ENSG00000164078	MST1R	rs2230593	FALSE	FALSE
SW480	chr3:195594950-195594950	CCG	CTG	Pro	Leu	33	ENSG00000061938	TNK2	rs56260729	FALSE	FALSE
SW480	chr5:180052905-180052905	CCC	CTC	Pro	Leu	70	ENSG00000037280	FLT4	FALSE	TRUE	TRUE
SW480	chr6:167271711-167271711	ACC	GCC	Thr	Ala	40	ENSG00000071242	RPS6KA2	FALSE	FALSE	FALSE
SW480	chr6:167271716-167271716	GAG	GGG	Glu	Gly	56	ENSG00000071242	RPS6KA2	rs9347162	FALSE	FALSE
SW480	chr7:143088867-143088867	ATG	GTG	Met	Val	232	ENSG00000146904	EPHA1	rs6967117	FALSE	FALSE
SW480	chr8:27293308-27293308	GGA	GTA	Gly	Val	58	ENSG00000120899	PTK2B	FALSE	FALSE	TRUE
SW480	chr8:90777609-90777609	CGC	CAC	Arg	His	37	ENSG00000104312	RIPK2	FALSE	TRUE	TRUE
cell line	loc	cod	mutcod	AA	mutAA	cov	ensg	name	dbSNP131	pphen	mutTaster
U2OS	chr1:16460047-16460047	AAC	ACC	Asn	Thr	24	ENSG00000142627	EPHA2	FALSE	TRUE	TRUE
U2OS	chr1:16475397-16475397	TTT	TGT	Phe	Cys	25	ENSG00000142627	EPHA2	FALSE	TRUE	TRUE
U2OS	chr1:26883511-26883511	AAG	ACG	Lys	Thr	58	ENSG00000117676	RPS6KA1	rs2229712	FALSE	FALSE
U2OS	chr1:45810865-45810865	CGT	TGT	Arg	Cys	44	ENSG00000070759	TESK2	FALSE	FALSE	TRUE
U2OS	chr1:45812395-45812395	GAT	GAG	Asp	Glu	28	ENSG00000070759	TESK2	FALSE	FALSE	FALSE
U2OS	chr1:45923270-45923270	AAA	ACA	Lys	Thr	11	ENSG00000070759	TESK2	FALSE	TRUE	TRUE
U2OS	chr1:65301810-65301810	TAC	CAC	Tyr	His	57	ENSG00000162434	JAK1	FALSE	TRUE	TRUE
U2OS	chr1:179076877-179076877	GAA	GAC	Glu	Asp	88	ENSG00000143322	ABL2	FALSE	TRUE	TRUE
U2OS	chr1:179079426-179079426	TTA	GTA	Leu	Val	202	ENSG00000143322	ABL2	FALSE	FALSE	FALSE
U2OS	chr1:220804469-220804469	AAA	AAT	Lys	Asn	37	ENSG00000116141	MARK1	FALSE	TRUE	TRUE
U2OS	chr10:12811742-12811742	AAA	ACA	Lys	Thr	63	ENSG00000183049	CAMK1D	FALSE	TRUE	TRUE
U2OS	chr10:12858289-12858289	AAT	AAA	Asn	Lys	59	ENSG00000183049	CAMK1D	FALSE	FALSE	TRUE
U2OS	chr10:22839628-22839628	AAC	AGC	Asn	Ser	64	ENSG00000150867	PIP5K2A	rs10828317	FALSE	FALSE
U2OS	chr10:54050000-54050000	AAC	TAC	Asn	Tyr	25	ENSG00000185532	PRKG1	FALSE	FALSE	TRUE
U2OS	chr10:75577259-75577259	AAT	GAT	Asn	Asp	51	ENSG00000148660	CAMK2G	FALSE	TRUE	TRUE
U2OS	chr10:75608817-75608817	GAT	GAA	Asp	Glu	67	ENSG00000148660	CAMK2G	FALSE	TRUE	TRUE
U2OS	chr11:6625566-6625566	AAC	AGC	Asn	Ser	12	ENSG00000166333	ILK	FALSE	TRUE	TRUE
U2OS	chr11:63666536-63666536	GTG	CTG	Val	Leu	114	ENSG00000072518	MARK2	FALSE	TRUE	TRUE
U2OS	chr11:63666536-63666536	GTG	CTG	Val	Leu	114	ENSG00000072518	MARK2	FALSE	TRUE	FALSE
U2OS	chr11:64129437-64129437	CAG	CCG	Gln	Pro	51	ENSG00000162302	RPS6KA4	FALSE	FALSE	TRUE
U2OS	chr11:64557721-64557721	CAG	CAC	Gln	His	73	ENSG00000168067	MAP4K2	FALSE	TRUE	TRUE
U2OS	chr11:111591412-111591412	AAA	AGA	Lys	Arg	132	ENSG00000170145	SIK2	FALSE	FALSE	FALSE
U2OS	chr12:56364903-56364903	CCA	ACA	Pro	Thr	36	ENSG00000123374	CDK2	FALSE	TRUE	TRUE
U2OS	chr12:118590063-118590063	GTG	GAG	Val	Glu	14	ENSG00000135090	TAOK3	FALSE	TRUE	TRUE
U2OS	chr14:71197570-71197570	ACC	TCC	Thr	Ser	29	ENSG00000006432	MAP3K9	FALSE	FALSE	FALSE
U2OS	chr14:75574087-75574087	CGT	CAT	Arg	His	52	ENSG00000119638	NEK9	rs10146482	FALSE	FALSE
U2OS	chr14:103934488-103934488	TTT	TCT	Phe	Ser	40	ENSG00000075413	MARK3	FALSE	FALSE	FALSE
U2OS	chr15:40259848-40259848	ATT	CTT	Ile	Leu	30	ENSG00000128829	EIF2AK4	rs2291627	FALSE	FALSE
U2OS	chr15:40265799-40265799	GAA	GGA	Glu	Gly	127	ENSG00000128829	EIF2AK4	rs2307105	FALSE	FALSE
U2OS	chr15:91430546-91430546	CTG	CGG	Leu	Arg	25	ENSG00000182511	FES	FALSE	TRUE	TRUE
U2OS	chr17:3775848-3775848	GAG	GGG	Glu	Gly	16	ENSG00000004660	CAMKK1	rs7214723	FALSE	FALSE
U2OS	chr17:8108331-8108331	ATG	ACG	Met	Thr	24	ENSG00000178999	AURKB	rs1059476	FALSE	FALSE
U2OS	chr17:27802769-27802769	TTA	GTA	Leu	Val	50	ENSG00000160551	TAOK1	FALSE	TRUE	TRUE
U2OS	chr19:10463186-10463186	GCG	GTG	Ala	Val	17	ENSG00000105397	TYK2	FALSE	TRUE	FALSE
U2OS	chr19:41206060-41206060	ACG	AGG	Thr	Arg	11	ENSG00000123815	ADCK4	rs36012476	FALSE	FALSE
U2OS	chr19:47177913-47177913	GTG	GCG	Val	Ala	24	ENSG00000105287	PRKD2	FALSE	FALSE	FALSE
U2OS	chr19:47201048-47201048	AAA	ATA	Lys	Ile	84	ENSG00000105287	PRKD2	FALSE	TRUE	TRUE
U2OS	chr2:39583446-39583446	TTA	TCA	Leu	Ser	25	ENSG00000011566	MAP4K3	rs7422651	FALSE	FALSE
U2OS	chr2:148684802-148684802	GTG	TTG	Val	Leu	18	ENSG00000121989	ACVR2A	FALSE	FALSE	TRUE
U2OS	chr2:174081849-174081849	GAA	GAC	Glu	Asp	69	ENSG00000091436	AC013461.1	FALSE	TRUE	TRUE
U2OS	chr2:174128513-174128513	TCG	TTG	Ser	Leu	30	ENSG00000091436	AC013461.1	rs3769148	FALSE	FALSE
U2OS	chr2:222428544-222428544	AAA	CAA	Lys	Gln	76	ENSG00000116106	EPHA4	FALSE	TRUE	TRUE
U2OS	chr20:54961463-54961463	ATT	GTT	Ile	Val	154	ENSG00000087586	AURKA	rs1047972	FALSE	FALSE
U2OS	chr21:44838152-44838152	TCA	CCA	Ser	Pro	10	ENSG00000142178	SIK1	FALSE	TRUE	TRUE
U2OS	chr22:31621792-31621792	GGC	AGC	Gly	Ser	47	ENSG00000182541	LIMK2	rs5997917	FALSE	FALSE
U2OS	chr3:49928691-49928691	AGC	GGC	Ser	Gly	15	ENSG00000164078	MST1R	FALSE	FALSE	FALSE
U2OS	chr3:49928691-49928691	AGC	GGC	Ser	Gly	15	ENSG00000164078	MST1R	FALSE	FALSE	TRUE
U2OS	chr3:49936102-49936102	CAA	CGA	Gln	Arg	25	ENSG00000164078	MST1R	rs2230590	FALSE	FALSE
U2OS	chr4:843508-843508	GAC	AAC	Asp	Asn	20	ENSG00000178950	GAK	rs1134921	FALSE	FALSE
U2OS	chr4:55131123-55131123	AAA	AAC	Lys	Asn	124	ENSG00000134853	PDGFRA	FALSE	TRUE	TRUE
U2OS	chr4:55146561-55146561	ATG	ATC	Met	Ile	100	ENSG00000134853	PDGFRA	FALSE	TRUE	TRUE
U2OS	chr5:56168815-56168815	GCT	ACT	Ala	Thr	14	ENSG00000095015	MAP3K1	FALSE	TRUE	TRUE
U2OS	chr5:56177443-56177443	GAT	AAT	Asp	Asn	50	ENSG00000095015	MAP3K1	rs702689	FALSE	FALSE
U2OS	chr5:56177743-56177743	GTC	ATC	Val	Ile	47	ENSG00000095015	MAP3K1	rs832582	FALSE	FALSE
U2OS	chr5:56177843-56177843	TCT	TGT	Ser	Cys	18	ENSG00000095015	MAP3K1	FALSE	FALSE	FALSE
U2OS	chr5:149505028-149505028	CCG	CAG	Pro	Gln	27	ENSG00000113721	PDGFRB	FALSE	TRUE	TRUE
U2OS	chr6:30862423-30862423	CCG	CTG	Pro	Leu	36	ENSG00000204580	DDR1	rs1264319	FALSE	FALSE
U2OS	chr6:30866675-30866675	ACG	ATG	Thr	Met	101	ENSG00000204580	DDR1	FALSE	TRUE	TRUE
U2OS	chr6:36075324-36075324	CAC	GAC	His	Asp	156	ENSG00000112062	MAPK14	FALSE	TRUE	TRUE
U2OS	chr6:112017548-112017548	AAG	ACG	Lys	Thr	22	ENSG00000010810	FYN	FALSE	TRUE	TRUE
U2OS	chr6:161523787-161523787	CGG	TGG	Arg	Trp	18	ENSG00000085511	MAP3K4	FALSE	TRUE	TRUE
U2OS	chr6:161523787-161523787	CGG	TGG	Arg	Trp	18	ENSG00000085511	MAP3K4	FALSE	TRUE	FALSE
U2OS	chr6:167271711-167271711	ACC	GCC	Thr	Ala	40	ENSG00000071242	RPS6KA2	FALSE	FALSE	FALSE
U2OS	chr6:167271716-167271716	GAG	GGG	Glu	Gly	46	ENSG00000071242	RPS6KA2	rs9347162	FALSE	FALSE
U2OS	chr7:6089654-6089654	AAA	AAT	Lys	Asn	68	ENSG00000086232	EIF2AK1	FALSE	TRUE	FALSE
U2OS	chr7:55231449-55231449	AAC	ACC	Asn	Thr	106	ENSG00000146648	EGFR	FALSE	TRUE	TRUE
U2OS	chr7:55231449-55231449	AAC	ACC	Asn	Thr	106	ENSG00000146648	EGFR	FALSE	TRUE	FALSE
U2OS	chr7:116371908-116371908	ATG	TTG	Met	Leu	32	ENSG00000105976	MET	FALSE	TRUE	TRUE
U2OS	chr7:116422090-116422090	GGC	CGC	Gly	Arg	13	ENSG00000105976	MET	FALSE	TRUE	TRUE
U2OS	chr7:142561842-142561842	GTG	GCG	Val	Ala	13	ENSG00000106123	EPHB6	FALSE	TRUE	FALSE
U2OS	chr7:143088867-143088867	ATG	GTG	Met	Val	17	ENSG00000146904	EPHA1	rs6967117	FALSE	FALSE
U2OS	chr8:27308585-27308585	AAG	ACG	Lys	Thr	80	ENSG00000120899	PTK2B	rs751019	FALSE	FALSE
